# Supplementary material for: Redetermination of β-Ba(PO3)2
Source: Acta Crystallogr Sect E Struct Rep Online. 2014 Jan 11;70(Pt 2):i7. doi: 10.1107/S1600536814000361 (PMC3998241; doi:10.1107/S1600536814000361)
Supplement: Supplementary file 1 [file e-70-000i7-sup1.cif]

##############################################################################
#                                                                            #
# This CIF contains the data in a paper accepted for publication in          #
# Acta Crystallographica Section E. It conforms to the requirements of       #
# Notes for Authors for Acta Crystallographica Section E, and has been       #
# peer reviewed under the auspices of the IUCr Commission on Journals.       #
#                                                                            #
# Full details of the Crystallographic Information File format               #
# are given in the paper "The Crystallographic Information File (CIF):       #
# a New Standard Archive File for Crystallography" by S. R. Hall, F. H.      #
# Allen and I. D. Brown [Acta Cryst. (1991), A47, 655-685].                  #
#                                                                            #
# The current version of the core CIF dictionary is obtainable from          #
# ftp://ftp.iucr.org/pub/cif_core.dic.                                       #
#                                                                            #
# Software is freely available for graphical display of the structure(s)     #
# in this CIF. For information consult the CIF software page                 #
# http://www.iucr.org/resources/cif/software.                                #
#                                                                            #
# This file may be used for bona fide research purposes within the           #
# scientific community so long as proper attribution is given to the journal # 
# article from which it was obtained.                                        #
#                                                                            #
##############################################################################
data_I
_database_code_depnum_ccdc_archive 'CCDC 980403'
_audit_creation_method     SHELXL-97
_chemical_name_systematic
;
Barium <i>catena</i>-polyphosphate
;
_chemical_name_common     'Barium polyphosphate'
_chemical_formula_moiety     ?
_chemical_formula_sum     'Ba O6 P2'
_chemical_formula_iupac     'Ba (P O3)2'
_chemical_formula_weight     295.28
_chemical_melting_point     ?
_symmetry_cell_setting     orthorhombic
_symmetry_space_group_name_H-M     'P 21 21 21'
_symmetry_space_group_name_Hall     'P 2ac 2ab'
loop_
    _symmetry_equiv_pos_as_xyz
    'x, y, z'
    '-x+1/2, -y, z+1/2'
    '-x, y+1/2, -z+1/2'
    'x+1/2, -y+1/2, -z'
_cell_length_a     4.4979(2)
_cell_length_b     8.3377(4)
_cell_length_c     13.3911(6)
_cell_angle_alpha     90.00
_cell_angle_beta     90.00
_cell_angle_gamma     90.00
_cell_volume     502.19(4)
_cell_formula_units_Z     4
_cell_measurement_reflns_used     4713
_cell_measurement_theta_min     2.443
_cell_measurement_theta_max     30.986
_cell_measurement_temperature     293(2)
_exptl_crystal_description     fragment
_exptl_crystal_colour     colourless
_exptl_crystal_size_max     0.15
_exptl_crystal_size_mid     0.08
_exptl_crystal_size_min     0.05
_exptl_crystal_density_diffrn     3.905
_exptl_crystal_density_meas     ?
_exptl_crystal_density_method     'not measured'
_exptl_crystal_F_000     536
_exptl_absorpt_coefficient_mu     8.495
_exptl_absorpt_correction_type     multi-scan
_exptl_absorpt_process_details
;
(<i>SADABS</i>; Bruker, 2007)
;
_exptl_absorpt_correction_T_min     0.3622
_exptl_absorpt_correction_T_max     0.6761
_exptl_special_details
;
;
_diffrn_ambient_temperature     293(2)
_diffrn_radiation_type     MoK\a
_diffrn_radiation_wavelength     0.71073
_diffrn_radiation_source     'fine-focus sealed tube'
_diffrn_radiation_monochromator     graphite
_diffrn_measurement_device_type     'Bruker SMART CCD'
_diffrn_measurement_method     '\w scan'
_diffrn_detector_area_resol_mean     ?
_diffrn_reflns_number     5836
_diffrn_reflns_av_R_equivalents     0.0161
_diffrn_reflns_av_sigmaI/netI     0.0177
_diffrn_reflns_theta_min     2.88
_diffrn_reflns_theta_max     30.99
_diffrn_reflns_theta_full     30.99
_diffrn_measured_fraction_theta_max     0.997
_diffrn_measured_fraction_theta_full     0.997
_diffrn_reflns_limit_h_min     -6
_diffrn_reflns_limit_h_max     6
_diffrn_reflns_limit_k_min     -12
_diffrn_reflns_limit_k_max     11
_diffrn_reflns_limit_l_min     -19
_diffrn_reflns_limit_l_max     19
_diffrn_standards_number     0
_diffrn_standards_interval_count     .
_diffrn_standards_interval_time     .
_diffrn_standards_decay_%     ?
_refine_special_details
;
Refinement of <i>F</i>^2^ against ALL reflections. The weighted <i>R</i>-factor
<i>wR</i> and goodness of fit <i>S</i> are based on <i>F</i>^2^, conventional
<i>R</i>-factors <i>R</i> are based on <i>F</i>, with <i>F</i> set to zero for
negative <i>F</i>^2^. The threshold expression of <i>F</i>^2^ >
\s(<i>F</i>^2^) is used only for calculating <i>R</i>-factors(gt) <i>etc</i>.
and is not relevant to the choice of reflections for refinement.
<i>R</i>-factors based on <i>F</i>^2^ are statistically about twice as large
as those based on <i>F</i>, and <i>R</i>- factors based on ALL data will be
even larger.
;
_reflns_number_total     1587
_reflns_number_gt     1560
_reflns_threshold_expression     I>2sigma(I)
_refine_ls_structure_factor_coef     Fsqd
_refine_ls_matrix_type     full
_refine_ls_R_factor_all     0.0202
_refine_ls_R_factor_gt     0.0197
_refine_ls_wR_factor_gt     0.0471
_refine_ls_wR_factor_ref     0.0473
_refine_ls_goodness_of_fit_ref     1.132
_refine_ls_restrained_S_all     1.132
_refine_ls_number_reflns     1587
_refine_ls_number_parameters     82
_refine_ls_number_restraints     0
_refine_ls_hydrogen_treatment     ?
_refine_ls_weighting_scheme     calc
_refine_ls_weighting_details
         'calc w=1/[\s^2^(Fo^2^)+(0.0223P)^2^+0.9553P] where P=(Fo^2^+2Fc^2^)/3'
_atom_sites_solution_hydrogens     ?
_atom_sites_solution_primary     direct
_atom_sites_solution_secondary     difmap
_refine_ls_shift/su_max     0.001
_refine_ls_shift/su_mean     0.000
_refine_diff_density_max     1.086
_refine_diff_density_min     -0.746
_refine_ls_extinction_method     none
_refine_ls_extinction_coef     ?
_refine_ls_abs_structure_details     'Flack (1983), 624 Friedel pairs'
_refine_ls_abs_structure_Flack     0.04(2)
loop_
    _atom_type_symbol
    _atom_type_description
    _atom_type_scat_dispersion_real
    _atom_type_scat_dispersion_imag
    _atom_type_scat_source
    'O' 'O' 0.0106 0.0060
                         'International Tables Vol C Tables 4.2.6.8 and 6.1.1.4'
    'P' 'P' 0.1023 0.0942
                         'International Tables Vol C Tables 4.2.6.8 and 6.1.1.4'
    'Ba' 'Ba' -0.3244 2.2819
                         'International Tables Vol C Tables 4.2.6.8 and 6.1.1.4'
_computing_data_collection     'SMART (Bruker, 2007)'
_computing_cell_refinement     'SAINT (Bruker, 2007)'
_computing_data_reduction     'SAINT (Bruker, 2007)'
_computing_structure_solution     'SHELXS97 (Sheldrick, 2008)'
_computing_structure_refinement     'SHELXL97 (Sheldrick, 2008)'
_computing_molecular_graphics     'ATOMS (Dowty, 2006)'
_computing_publication_material     'publCIF (Westrip, 2010)'
loop_
    _atom_site_type_symbol
    _atom_site_label
    _atom_site_fract_x
    _atom_site_fract_y
    _atom_site_fract_z
    _atom_site_U_iso_or_equiv
    _atom_site_adp_type
    _atom_site_calc_flag
    _atom_site_refinement_flags
    _atom_site_occupancy
    _atom_site_symmetry_multiplicity
    _atom_site_disorder_assembly
    _atom_site_disorder_group
    Ba Ba 0.49023(4) 0.05203(2) 0.375501(12) 0.01202(6) Uani d . 1 1 . .
    P P1 0.03622(19) 0.67382(10) 0.34674(6) 0.00958(15) Uani d . 1 1 . .
    P P2 0.04126(18) 0.03118(10) 0.60393(6) 0.01002(15) Uani d . 1 1 . .
    O O1 0.0024(8) 0.1293(3) 0.25946(16) 0.0142(4) Uani d . 1 1 . .
    O O2 0.0272(6) 0.1222(3) 0.69880(17) 0.0153(4) Uani d . 1 1 . .
    O O3 0.0307(6) 0.3369(3) 0.11686(17) 0.0149(4) Uani d . 1 1 . .
    O O4 0.1343(5) 0.0429(3) 0.08393(18) 0.0116(4) Uani d . 1 1 . .
    O O5 0.4603(6) 0.3816(3) 0.48895(17) 0.0142(5) Uani d . 1 1 . .
    O O6 0.6315(5) 0.1360(3) 0.11585(19) 0.0131(4) Uani d . 1 1 . .
loop_
    _atom_site_aniso_label
    _atom_site_aniso_U_11
    _atom_site_aniso_U_22
    _atom_site_aniso_U_33
    _atom_site_aniso_U_12
    _atom_site_aniso_U_13
    _atom_site_aniso_U_23
    Ba 0.01116(8) 0.01345(9) 0.01147(8) -0.00007(7) -0.00044(8) 0.00042(6)
    P1 0.0082(3) 0.0093(3) 0.0113(3) 0.0002(3) -0.0007(3) -0.0001(3)
    P2 0.0087(3) 0.0103(3) 0.0111(3) 0.0000(3) -0.0001(3) 0.0008(3)
    O1 0.0152(9) 0.0156(10) 0.0118(9) 0.0018(12) 0.0002(11) 0.0016(8)
    O2 0.0163(11) 0.0151(10) 0.0145(10) -0.0008(11) -0.0010(10) -0.0037(8)
    O3 0.0167(11) 0.0110(10) 0.0171(10) -0.0020(10) -0.0019(12) 0.0017(8)
    O4 0.0076(9) 0.0135(11) 0.0137(11) 0.0021(9) -0.0010(8) -0.0047(9)
    O5 0.0156(13) 0.0129(10) 0.0140(10) -0.0012(10) 0.0022(10) 0.0041(8)
    O6 0.0072(9) 0.0118(10) 0.0203(12) -0.0004(8) -0.0031(9) -0.0014(10)
_geom_special_details
;
All e.s.d.'s (except the e.s.d. in the dihedral angle between two l.s. planes)
are estimated using the full covariance matrix. The cell e.s.d.'s are taken
into account individually in the estimation of e.s.d.'s in distances, angles
and torsion angles; correlations between e.s.d.'s in cell parameters are only
used when they are defined by crystal symmetry. An approximate (isotropic)
treatment of cell e.s.d.'s is used for estimating e.s.d.'s involving l.s.
planes.
;
loop_
    _geom_bond_atom_site_label_1
    _geom_bond_atom_site_label_2
    _geom_bond_site_symmetry_2
    _geom_bond_distance
    _geom_bond_publ_flag
    Ba O1 . 2.765(3) ?
    Ba O2 2_554 2.778(2) ?
    Ba O3 3_645 2.806(2) ?
    Ba O5 4_556 2.841(3) ?
    Ba O1 1_655 2.852(3) ?
    Ba O2 4_556 2.897(2) ?
    Ba O3 3_545 2.952(2) ?
    Ba O4 2 2.955(2) ?
    Ba O5 4_456 3.047(3) ?
    Ba O5 . 3.143(3) ?
    P1 O3 3 1.475(2) ?
    P1 O1 3 1.480(2) ?
    P1 O6 3_655 1.607(2) ?
    P1 O4 3 1.625(2) ?
    P2 O2 . 1.481(2) ?
    P2 O5 4_456 1.486(2) ?
    P2 O6 2 1.604(3) ?
    P2 O4 2 1.607(3) ?
loop_
    _geom_angle_atom_site_label_1
    _geom_angle_atom_site_label_2
    _geom_angle_atom_site_label_3
    _geom_angle_site_symmetry_1
    _geom_angle_site_symmetry_3
    _geom_angle
    _geom_angle_publ_flag
    O1 Ba O2 . 2_554 67.71(8) ?
    O1 Ba O3 . 3_645 141.17(7) ?
    O2 Ba O3 2_554 3_645 73.64(7) ?
    O1 Ba O5 . 4_556 154.74(7) ?
    O2 Ba O5 2_554 4_556 131.84(8) ?
    O3 Ba O5 3_645 4_556 61.94(7) ?
    O1 Ba O1 . 1_655 106.39(7) ?
    O2 Ba O1 2_554 1_655 71.14(7) ?
    O3 Ba O1 3_645 1_655 62.86(7) ?
    O5 Ba O1 4_556 1_655 72.72(7) ?
    O1 Ba O2 . 4_556 68.54(8) ?
    O2 Ba O2 2_554 4_556 101.50(3) ?
    O3 Ba O2 3_645 4_556 124.60(7) ?
    O5 Ba O2 4_556 4_556 89.67(7) ?
    O1 Ba O2 1_655 4_556 63.57(7) ?
    O1 Ba O3 . 3_545 62.04(7) ?
    O2 Ba O3 2_554 3_545 71.91(7) ?
    O3 Ba O3 3_645 3_545 102.70(7) ?
    O5 Ba O3 4_556 3_545 133.37(7) ?
    O1 Ba O3 1_655 3_545 142.84(6) ?
    O2 Ba O3 4_556 3_545 128.82(7) ?
    O1 Ba O4 . 2 116.29(7) ?
    O2 Ba O4 2_554 2 131.24(7) ?
    O3 Ba O4 3_645 2 86.55(7) ?
    O5 Ba O4 4_556 2 65.78(7) ?
    O1 Ba O4 1_655 2 136.74(7) ?
    O2 Ba O4 4_556 2 125.91(7) ?
    O3 Ba O4 3_545 2 69.76(7) ?
    O1 Ba O5 . 4_456 70.83(6) ?
    O2 Ba O5 2_554 4_456 125.48(8) ?
    O3 Ba O5 3_645 4_456 134.05(7) ?
    O5 Ba O5 4_556 4_456 99.57(7) ?
    O1 Ba O5 1_655 4_456 156.26(7) ?
    O2 Ba O5 4_556 4_456 94.54(7) ?
    O3 Ba O5 3_545 4_456 57.92(7) ?
    O4 Ba O5 2 4_456 48.51(6) ?
    O1 Ba O5 . . 91.95(7) ?
    O2 Ba O5 2_554 . 150.21(7) ?
    O3 Ba O5 3_645 . 125.05(7) ?
    O5 Ba O5 4_556 . 63.43(6) ?
    O1 Ba O5 1_655 . 95.77(7) ?
    O2 Ba O5 4_556 . 49.37(6) ?
    O3 Ba O5 3_545 . 118.72(7) ?
    O4 Ba O5 2 . 76.68(7) ?
    O5 Ba O5 4_456 . 61.30(6) ?
    O3 P1 O1 3 3 121.65(14) ?
    O3 P1 O6 3 3_655 105.50(14) ?
    O1 P1 O6 3 3_655 111.06(17) ?
    O3 P1 O4 3 3 109.50(15) ?
    O1 P1 O4 3 3 108.97(15) ?
    O6 P1 O4 3_655 3 97.43(13) ?
    O2 P2 O5 . 4_456 117.17(15) ?
    O2 P2 O6 . 2 109.83(14) ?
    O5 P2 O6 4_456 2 112.95(15) ?
    O2 P2 O4 . 2 112.26(15) ?
    O5 P2 O4 4_456 2 105.74(15) ?
    O6 P2 O4 2 2 97.02(13) ?
    P1 O1 Ba 3_545 . 133.76(18) ?
    P1 O1 Ba 3_545 1_455 119.03(18) ?
    Ba O1 Ba . 1_455 106.39(7) ?
    P2 O2 Ba . 2 117.64(13) ?
    P2 O2 Ba . 4_456 100.85(12) ?
    Ba O2 Ba 2 4_456 141.37(9) ?
    P1 O3 Ba 3_545 3_655 137.20(14) ?
    P1 O3 Ba 3_545 3 112.75(13) ?
    Ba O3 Ba 3_655 3 102.70(7) ?
    P2 O4 P1 2_554 3_545 126.27(15) ?
    P2 O4 Ba 2_554 2_554 103.09(11) ?
    P1 O4 Ba 3_545 2_554 129.06(12) ?
    P2 O5 Ba 4_556 4_456 128.45(15) ?
    P2 O5 Ba 4_556 4_556 102.60(13) ?
    Ba O5 Ba 4_456 4_556 99.57(7) ?
    P2 O5 Ba 4_556 . 90.73(11) ?
    Ba O5 Ba 4_456 . 120.73(9) ?
    Ba O5 Ba 4_556 . 114.41(9) ?
    P2 O6 P1 2_554 3_645 130.68(17) ?
_iucr_refine_instructions_details
;
TITL BaP2O6 in P2(1)2(1)2(1)
CELL 0.71073   4.4979   8.3377  13.3911  90.000  90.000  90.000
ZERR    4.00   0.0002   0.0004   0.0006   0.000   0.000   0.000
LATT -1
SYMM 0.5-X, -Y, 0.5+Z
SYMM -X, 0.5+Y, 0.5-Z
SYMM 0.5+X, 0.5-Y, -Z
SFAC O P BA
UNIT 24 8 4
L.S. 4
BOND
FMAP 2
PLAN 20
size 0.15 0.08 0.05
acta
WGHT      0.0223      0.9553
FVAR       0.35118
BA    3    0.490228    0.052028    0.375501    11.00000    0.01116    0.01345 =
         0.01147    0.00042   -0.00044   -0.00007
P1    2    0.036222    0.673823    0.346739    11.00000    0.00820    0.00925 =
         0.01127   -0.00012   -0.00074    0.00017
P2    2    0.041265    0.031177    0.603927    11.00000    0.00870    0.01027 =
         0.01108    0.00076   -0.00014    0.00003
O1    1    0.002408    0.129276    0.259460    11.00000    0.01525    0.01560 =
         0.01177    0.00161    0.00020    0.00181
O2    1    0.027167    0.122208    0.698796    11.00000    0.01629    0.01506 =
         0.01451   -0.00372   -0.00103   -0.00077
O3    1    0.030660    0.336902    0.116865    11.00000    0.01668    0.01102 =
         0.01714    0.00170   -0.00189   -0.00196
O4    1    0.134322    0.042949    0.083933    11.00000    0.00757    0.01350 =
         0.01373   -0.00469   -0.00098    0.00206
O5    1    0.460310    0.381624    0.488948    11.00000    0.01564    0.01289 =
         0.01399    0.00411    0.00223   -0.00124
O6    1    0.631491    0.136035    0.115854    11.00000    0.00720    0.01178 =
         0.02032   -0.00139   -0.00307   -0.00041
HKLF 4
REM  sad in P2(1)2(1)2(1)
REM R1 =  0.0197 for   1560 Fo > 4sig(Fo)  and  0.0202 for all   1587 data
REM     82 parameters refined using      0 restraints
END
REM Highest difference peak  1.086,  deepest hole -0.746,  1-sigma level  0.191
Q1    1   0.6266  0.0546  0.3431  11.00000  0.05    1.09
Q2    1   0.5021 -0.0124  0.3396  11.00000  0.05    0.99
Q3    1   0.3283  0.0542  0.3663  11.00000  0.05    0.98
Q4    1   0.5004  0.1169  0.3361  11.00000  0.05    0.89
Q5    1   0.6387  0.0642  0.4023  11.00000  0.05    0.85
Q6    1   0.4899 -0.0002  0.4154  11.00000  0.05    0.83
Q7    1   0.5075  0.1044  0.4209  11.00000  0.05    0.71
Q8    1   0.7843  0.1533  0.1337  11.00000  0.05    0.68
Q9    1   0.2813  0.0347  0.0914  11.00000  0.05    0.52
Q10   1   0.0070  0.0778  0.6607  11.00000  0.05    0.52
Q11   1  -0.0285  0.1560  0.2113  11.00000  0.05    0.49
Q12   1   0.1825  0.0078  0.0442  11.00000  0.05    0.43
Q13   1  -0.1013  0.6415  0.3776  11.00000  0.05    0.43
Q14   1   0.2539  0.4200  0.5423  11.00000  0.05    0.42
Q15   1   0.5416  0.3960  0.4398  11.00000  0.05    0.42
Q16   1   0.7135  0.3001  0.1604  11.00000  0.05    0.41
Q17   1   0.2054  0.3267  0.1040  11.00000  0.05    0.39
Q18   1   0.7448  0.3436  0.4859  11.00000  0.05    0.39
Q19   1   0.7593  0.3881  0.5467  11.00000  0.05    0.38
Q20   1   0.2629  0.3336  0.4999  11.00000  0.05    0.37
;
data_global
_journal_date_recd_electronic     2014-01-06
_journal_date_accepted     2014-01-07
_journal_name_full     'Acta Crystallographica, Section E'
_journal_year     2014
_journal_volume     70
_journal_issue      2
_journal_page_first     i7
_journal_page_last     i7
_journal_paper_category     QI
_journal_paper_doi     10.1107/S1600536814000361
_journal_coeditor_code     PJ2008
_publ_contact_author_name
;
Mattias Weil
;
_publ_contact_author_address
;
Institute for Chemical Technologies and Analytics
Division of Structural Chemistry
Vienna University of Technology
Getreidemarkt 9/164-SC
A-1060 Vienna
Austria
;
_publ_contact_author_email     'mweil@mail.zserv.tuwien.ac.at'
_publ_contact_author_fax     '+43 1 58801 17199'
_publ_contact_author_phone     '+43 1 58801 17122'
_publ_section_title
;
Redetermination of \b-Ba(PO~3~)~2~
;
loop_
    _publ_author_name
    _publ_author_address
    'Weil, Matthias'
;
Institute for Chemical Technologies and Analytics
Division of Structural Chemistry
Vienna University of Technology
Getreidemarkt 9/164-SC
A-1060 Vienna
Austria
;
