# Supplementary material for: Redetermination of β-Ba(PO3)2
Source: Acta Crystallogr Sect E Struct Rep Online. 2014 Jan 11;70(Pt 2):i7. doi: 10.1107/S1600536814000361 (PMC3998241; doi:10.1107/S1600536814000361)
Supplement: Supplementary file 2 [file e-70-000i7-Isup2.hkl]

# 
# h,k,l, Fc-squared, Fo-squared, sigma(Fo-squared) and status flag 
# 
data_I
_shelx_title ' sad in P2(1)2(1)2(1)' 
_shelx_refln_list_code          4 
_shelx_F_calc_maximum      301.04 
_exptl_crystal_F_000       536.00 
_reflns_d_resolution_high  0.6903 
 
loop_ 
 _symmetry_equiv_pos_as_xyz 
 'x, y, z' 
 '-x+1/2, -y, z+1/2' 
 '-x, y+1/2, -z+1/2' 
 'x+1/2, -y+1/2, -z' 
 
_cell_length_a     4.4979 
_cell_length_b     8.3377 
_cell_length_c    13.3911 
_cell_angle_alpha  90.000 
_cell_angle_beta   90.000 
_cell_angle_gamma  90.000 
 
_shelx_F_squared_multiplier     1.000 
 
loop_ 
 _refln_index_h 
 _refln_index_k 
 _refln_index_l 
 _refln_F_squared_calc 
 _refln_F_squared_meas 
 _refln_F_squared_sigma 
 _refln_observed_status 
   2   0   0    90625.23    79885.21    986.63 o 
   4   0   0    19240.30    19548.45    502.81 o 
   6   0   0     5877.52     6008.25    124.41 o 
   1   1   0      437.73      485.19      7.98 o 
   2   1   0       57.98       85.77      3.94 o 
   3   1   0     1012.27     1021.87     16.61 o 
   4   1   0      379.53      373.15     12.96 o 
   5   1   0      873.83      869.03     23.08 o 
   6   1   0      434.76      469.29     22.49 o 
   0   2   0    32777.82    34882.99    897.81 o 
   1   2   0      289.45      284.93      7.72 o 
   2   2   0    15357.18    15916.60    140.97 o 
   3   2   0      521.94      479.37     11.57 o 
   4   2   0     5405.60     5439.38     63.77 o 
   5   2   0      813.45      831.30     19.44 o 
   6   2   0     2174.83     2249.89     53.37 o 
   1   3   0     2590.50     2868.03     36.73 o 
   2   3   0      230.57      258.84     11.09 o 
   3   3   0     4062.18     4070.82     48.10 o 
   4   3   0       93.81       78.45      7.80 o 
   5   3   0     1755.00     1780.28     35.71 o 
   6   3   0      224.96      232.23     17.01 o 
   0   4   0      457.52      612.22     24.28 o 
   1   4   0    15366.07    15543.69    151.82 o 
   2   4   0        4.69        6.90      3.93 o 
   3   4   0    13488.88    12403.22    303.19 o 
   4   4   0      149.78      149.77     13.50 o 
   5   4   0     5544.57     5489.78     79.34 o 
   6   4   0       38.87       58.49      7.94 o 
   1   5   0       30.28       58.44      6.46 o 
   2   5   0       10.01       15.75      4.84 o 
   3   5   0        0.81        4.93      4.64 o 
   4   5   0        4.60       16.03      6.81 o 
   5   5   0       45.25       47.67      8.31 o 
   0   6   0       48.73       53.06      7.32 o 
   1   6   0     8754.75     8857.63    104.91 o 
   2   6   0       11.38       20.73      5.28 o 
   3   6   0     9252.49     9011.52    111.99 o 
   4   6   0      158.70      174.94     11.77 o 
   5   6   0     4201.86     4198.94     67.57 o 
   1   7   0      191.57      198.63     12.76 o 
   2   7   0        1.83        5.82      5.54 o 
   3   7   0      293.92      261.89     12.99 o 
   4   7   0       77.97       82.45      9.49 o 
   5   7   0       67.44       70.72     10.83 o 
   0   8   0     6216.61     6310.45    112.41 o 
   1   8   0      334.56      308.87     15.07 o 
   2   8   0     5340.32     5223.34     85.53 o 
   3   8   0      473.68      471.28     18.99 o 
   4   8   0     3050.01     3022.51     53.22 o 
   1   9   0       28.97       37.24     15.89 o 
   2   9   0      428.60      406.44     19.03 o 
   3   9   0       32.55       32.85      8.78 o 
   4   9   0      181.96      205.72     13.21 o 
   0  10   0     8124.62     8176.11    230.52 o 
   1  10   0      574.69      589.70     31.24 o 
   2  10   0     5275.52     5115.90     89.13 o 
   3  10   0      380.63      406.09     32.12 o 
   1  11   0       76.97       95.61     15.90 o 
   2  11   0      113.03      136.96     13.15 o 
   0  12   0     2341.92     2258.62     99.09 o 
   1   0   1    12701.36    13667.51    119.57 o 
   2   0   1     1202.13     1405.65     16.59 o 
   3   0   1     5634.50     5764.65     56.55 o 
   4   0   1       16.14       22.48      3.92 o 
   5   0   1     2294.51     2315.73     41.63 o 
   6   0   1       56.63       65.85      9.05 o 
  -6   1   1     1572.85     1614.87     50.60 o 
  -5   1   1     2202.10     2180.04     40.61 o 
  -4   1   1     2524.15     2462.31     35.22 o 
  -3   1   1     3414.55     3397.59     42.24 o 
  -2   1   1     1266.75     1307.70     17.39 o 
  -1   1   1     5597.87     6013.53     70.32 o 
   0   1   1      178.38      211.39      5.39 o 
   1   1   1     5922.32     6404.82     56.31 o 
   2   1   1     1296.82     1330.09     14.66 o 
   3   1   1     3735.95     3710.54     37.56 o 
   4   1   1     2653.49     2595.02     34.90 o 
   5   1   1     2380.68     2362.46     41.57 o 
   6   1   1     1693.75     1708.07     44.47 o 
  -6   2   1      869.30      899.94     31.68 o 
  -5   2   1     3346.12     3310.47     53.59 o 
  -4   2   1     1584.37     1586.75     23.86 o 
  -3   2   1    10914.05    11106.89    130.56 o 
  -2   2   1     5007.16     5058.46     61.55 o 
  -1   2   1    21482.29    22443.51    258.87 o 
   0   2   1    12667.17    13928.36    141.52 o 
   1   2   1    21652.26    22750.40    217.89 o 
   2   2   1     4962.67     5036.87     47.25 o 
   3   2   1    11069.80    11354.29    103.31 o 
   4   2   1     1701.66     1695.40     29.52 o 
   5   2   1     3446.86     3513.94     53.38 o 
   6   2   1      976.70     1010.17     39.34 o 
  -6   3   1     1161.57     1204.46     36.66 o 
  -5   3   1      517.86      514.36     17.99 o 
  -4   3   1     5809.53     5676.67     67.05 o 
  -3   3   1      575.87      568.92     12.87 o 
  -2   3   1    13295.29    13649.09    153.44 o 
  -1   3   1     4603.80     5260.11     62.34 o 
   0   3   1    15477.91    16948.05    148.42 o 
   1   3   1     4662.22     5304.92     54.64 o 
   2   3   1    13136.66    13637.13    136.12 o 
   3   3   1      595.15      579.02     14.68 o 
   4   3   1     5598.99     5480.66     87.51 o 
   5   3   1      543.77      549.08     21.63 o 
   6   3   1     1053.93     1095.08     35.44 o 
  -6   4   1     1285.37     1320.34     42.39 o 
  -5   4   1      905.35      874.57     24.06 o 
  -4   4   1     2061.84     2028.65     32.70 o 
  -3   4   1     2201.28     2085.06     33.72 o 
  -2   4   1     3691.45     3683.12     50.54 o 
  -1   4   1     2360.96     2398.92     32.34 o 
   0   4   1     5513.12     5903.57     54.87 o 
   1   4   1     2237.75     2286.86     28.22 o 
   2   4   1     4008.65     3967.72     55.62 o 
   3   4   1     2057.34     1930.05     64.22 o 
   4   4   1     2262.85     2182.82     44.13 o 
   5   4   1      866.38      848.01     27.96 o 
   6   4   1     1380.99     1420.62     33.78 o 
  -5   5   1      107.24      111.40     10.55 o 
  -4   5   1     5361.75     5307.31     66.64 o 
  -3   5   1      361.41      325.04     11.46 o 
  -2   5   1    12369.03    12313.08    143.27 o 
  -1   5   1      316.76      340.41      9.22 o 
   0   5   1    16654.31    17478.62    154.72 o 
   1   5   1      352.60      373.90      8.10 o 
   2   5   1    12607.01    12526.05    167.86 o 
   3   5   1      373.37      361.99     15.76 o 
   4   5   1     5578.11     5492.54     88.60 o 
   5   5   1      103.78      114.16     10.84 o 
  -5   6   1     1923.74     1912.40     39.78 o 
  -4   6   1     2476.99     2378.78     38.14 o 
  -3   6   1     2314.36     2264.94     33.98 o 
  -2   6   1     4054.49     4049.36     63.18 o 
  -1   6   1     3025.85     3128.86     38.47 o 
   0   6   1     4956.73     5068.19     55.22 o 
   1   6   1     3106.96     3140.26     52.81 o 
   2   6   1     4149.50     4081.95     66.50 o 
   3   6   1     2316.68     2198.64     45.17 o 
   4   6   1     2640.22     2565.19     52.27 o 
   5   6   1     1830.73     1816.15     39.49 o 
  -5   7   1      867.15      880.43     26.14 o 
  -4   7   1     1278.45     1294.76     30.53 o 
  -3   7   1     1701.12     1651.90     28.55 o 
  -2   7   1     1927.14     1885.34     29.19 o 
  -1   7   1     4430.05     4363.17     58.15 o 
   0   7   1     1703.02     1714.59     28.26 o 
   1   7   1     4411.78     4263.59     76.21 o 
   2   7   1     1925.76     1870.15     39.74 o 
   3   7   1     1581.26     1546.85     37.82 o 
   4   7   1     1354.45     1322.65     36.12 o 
   5   7   1      717.66      753.67     24.69 o 
  -4   8   1      352.20      360.34     16.15 o 
  -3   8   1     2188.66     2121.02     38.99 o 
  -2   8   1      754.21      720.45     19.40 o 
  -1   8   1     1428.87     1434.04     32.77 o 
   0   8   1     1266.05     1203.68     40.27 o 
   1   8   1     1327.41     1296.82     32.06 o 
   2   8   1      703.53      663.86     23.15 o 
   3   8   1     1964.87     1861.38     44.67 o 
   4   8   1      313.09      328.23     15.77 o 
  -4   9   1      909.91      957.84     31.87 o 
  -3   9   1     2464.04     2442.30     53.44 o 
  -2   9   1     1031.87      994.87     29.89 o 
  -1   9   1     4840.35     4670.39     78.47 o 
   0   9   1      715.71      665.30     31.22 o 
   1   9   1     4783.00     4640.94     78.37 o 
   2   9   1     1052.31     1030.63     30.40 o 
   3   9   1     2390.60     2381.62     53.41 o 
   4   9   1      936.49      915.87     26.74 o 
  -3  10   1     1526.78     1515.29     41.22 o 
  -2  10   1      644.15      636.19     24.65 o 
  -1  10   1     2239.73     2201.40     65.09 o 
   0  10   1      605.70      632.35     31.91 o 
   1  10   1     2235.66     2222.99     65.26 o 
   2  10   1      659.56      648.87     24.74 o 
   3  10   1     1544.24     1502.36     41.31 o 
  -2  11   1       20.36       38.58      8.08 o 
  -1  11   1      582.82      626.22     33.47 o 
   0  11   1       17.69       36.16     10.78 o 
   1  11   1      560.37      564.25     31.27 o 
   2  11   1        6.17       13.74      7.68 o 
   0  12   1      874.41      930.93     58.46 o 
   1   0   2       29.34       58.82      9.61 o 
   2   0   2      344.64      405.07     10.45 o 
   3   0   2      193.20      189.08      6.80 o 
   4   0   2      230.41      243.27      8.30 o 
   5   0   2      299.45      300.10     14.07 o 
   6   0   2       23.24       33.67      8.46 o 
  -6   1   2     2892.31     3005.97     77.80 o 
  -5   1   2     1544.94     1542.26     32.77 o 
  -4   1   2     8341.14     7969.98    171.13 o 
  -3   1   2     6753.85     6952.74     67.35 o 
  -2   1   2    11746.35    12098.74    109.06 o 
  -1   1   2    16681.04    18266.91    160.71 o 
   0   1   2     6057.96     7100.40     63.74 o 
   1   1   2    16639.46    17805.08    171.39 o 
   2   1   2    11734.93    12203.66    108.74 o 
   3   1   2     6770.05     7008.44     67.00 o 
   4   1   2     8383.12     7957.42    156.08 o 
   5   1   2     1572.46     1621.03     38.91 o 
   6   1   2     2910.72     3024.01     61.00 o 
  -6   2   2        1.21       11.44      7.02 o 
  -5   2   2      110.89      108.30      8.52 o 
  -4   2   2       13.33       24.17      4.99 o 
  -3   2   2      553.94      540.81     12.77 o 
  -2   2   2      952.45     1019.59     14.91 o 
  -1   2   2     1140.66     1296.56     16.54 o 
   0   2   2     1132.47     1236.52     13.66 o 
   1   2   2     1099.75     1216.83     14.38 o 
   2   2   2      968.19     1045.73     12.49 o 
   3   2   2      486.94      472.93      9.85 o 
   4   2   2       25.04       37.92      5.05 o 
   5   2   2       64.62       69.83      7.91 o 
   6   2   2        9.16       22.74      8.38 o 
  -6   3   2     1141.70     1145.19     43.66 o 
  -5   3   2     4299.42     4256.48     57.22 o 
  -4   3   2     2649.65     2611.32     37.67 o 
  -3   3   2    12050.29    11984.53    123.43 o 
  -2   3   2     5570.93     5587.54     61.05 o 
  -1   3   2    26294.85    27272.28    264.02 o 
   0   3   2     8620.64     9101.19     81.63 o 
   1   3   2    25976.66    27600.63    366.75 o 
   2   3   2     5588.48     5667.12     53.70 o 
   3   3   2    11813.07    11841.81    133.91 o 
   4   3   2     2758.22     2689.63     42.17 o 
   5   3   2     4264.63     4297.17     75.96 o 
   6   3   2     1212.09     1202.99     37.21 o 
  -6   4   2     1866.65     1899.14     46.17 o 
  -5   4   2        4.77        7.20      5.27 o 
  -4   4   2     2889.05     2853.74     40.84 o 
  -3   4   2      333.90      321.79     11.03 o 
  -2   4   2     2643.80     2643.01     33.93 o 
  -1   4   2     1069.16     1148.68     17.24 o 
   0   4   2      686.48      744.60     10.71 o 
   1   4   2     1082.83     1170.97     14.15 o 
   2   4   2     2714.22     2745.40     38.67 o 
   3   4   2      343.05      318.74     15.54 o 
   4   4   2     2955.83     2872.23     54.36 o 
   5   4   2        7.26       16.16      7.33 o 
   6   4   2     1912.75     1943.62     50.16 o 
  -5   5   2     3468.18     3397.48     49.95 o 
  -4   5   2      300.04      301.06     12.13 o 
  -3   5   2     6863.03     6712.96     75.44 o 
  -2   5   2      857.60      805.97     16.02 o 
  -1   5   2    17931.95    18177.26    180.21 o 
   0   5   2      904.84      863.00     12.48 o 
   1   5   2    17683.54    18343.56    176.85 o 
   2   5   2      885.11      801.32     21.81 o 
   3   5   2     6483.81     6449.43     99.73 o 
   4   5   2      309.54      295.14     16.06 o 
   5   5   2     3232.00     3225.71     65.51 o 
  -5   6   2       47.22       56.84      9.03 o 
  -4   6   2      768.57      769.48     19.33 o 
  -3   6   2       27.94       28.82      5.54 o 
  -2   6   2      433.62      440.03     12.31 o 
  -1   6   2      271.48      286.12      9.20 o 
   0   6   2       89.07       93.48      5.62 o 
   1   6   2      261.75      251.54     12.79 o 
   2   6   2      412.72      400.17     16.46 o 
   3   6   2       20.17       23.07      7.01 o 
   4   6   2      749.36      757.99     30.01 o 
   5   6   2       38.31       24.14      8.11 o 
  -5   7   2     2485.96     2458.25     48.10 o 
  -4   7   2     2071.01     1970.48     34.93 o 
  -3   7   2     7517.48     7253.42     84.20 o 
  -2   7   2     4764.58     4530.47     56.25 o 
  -1   7   2    17647.08    17422.10    196.41 o 
   0   7   2     7101.03     7364.93     89.35 o 
   1   7   2    17723.47    17154.71    230.54 o 
   2   7   2     5023.58     4755.39     76.35 o 
   3   7   2     7586.80     7311.10    112.78 o 
   4   7   2     2273.27     2162.48     48.34 o 
   5   7   2     2499.60     2554.53     49.30 o 
  -4   8   2       88.53      112.17     10.63 o 
  -3   8   2      259.34      257.22     11.62 o 
  -2   8   2      243.23      250.33     11.98 o 
  -1   8   2        2.18        2.41      5.02 o 
   0   8   2        3.24        4.89      5.85 o 
   1   8   2        4.32       11.66      5.92 o 
   2   8   2      240.84      240.89     20.05 o 
   3   8   2      274.78      254.98     15.71 o 
   4   8   2       84.26      102.31     12.28 o 
  -4   9   2     2740.11     2817.49     61.22 o 
  -3   9   2      609.87      586.73     23.87 o 
  -2   9   2     4027.31     3864.23     70.46 o 
  -1   9   2      805.10      818.53     25.39 o 
   0   9   2     4350.92     4237.11     95.81 o 
   1   9   2      832.71      810.85     35.02 o 
   2   9   2     4061.51     3916.01     71.23 o 
   3   9   2      648.70      639.08     24.96 o 
   4   9   2     2707.46     2758.46     51.89 o 
  -3  10   2       52.57       76.81     10.62 o 
  -2  10   2      421.01      415.60     19.92 o 
  -1  10   2       60.18       79.20     15.38 o 
   0  10   2        4.57       41.62     36.45 o 
   1  10   2       51.36       65.68     14.24 o 
   2  10   2      425.08      415.74     27.01 o 
   3  10   2       43.91       50.22     11.12 o 
  -2  11   2     2843.46     2984.77     63.50 o 
  -1  11   2      574.25      635.95     37.87 o 
   0  11   2     2359.12     2371.27     70.17 o 
   1  11   2      572.58      592.06     32.35 o 
   2  11   2     2798.57     2832.73     81.42 o 
   0  12   2       29.62       21.81     11.68 o 
   1   0   3    23597.25    24515.34    213.29 o 
   2   0   3       61.23       60.87      4.02 o 
   3   0   3    11111.61    11291.29    104.28 o 
   4   0   3      320.61      317.74      9.41 o 
   5   0   3     3650.95     3682.98     57.68 o 
   6   0   3      159.52      199.50     14.96 o 
  -6   1   3     1685.75     1711.41     54.20 o 
  -5   1   3     2791.55     2766.67     41.16 o 
  -4   1   3     1913.16     1762.64     58.28 o 
  -3   1   3     7164.60     7275.02     78.15 o 
  -2   1   3       27.08       25.84      4.24 o 
  -1   1   3    12091.12    12701.13    104.66 o 
   0   1   3      367.76      412.03      6.72 o 
   1   1   3    11997.15    12620.86    121.49 o 
   2   1   3       16.24       23.27      3.06 o 
   3   1   3     7122.54     7215.91     63.55 o 
   4   1   3     1749.94     1630.92     28.57 o 
   5   1   3     2803.48     2763.83     46.50 o 
   6   1   3     1574.24     1598.78     41.33 o 
  -6   2   3      805.50      830.83     37.24 o 
  -5   2   3     4104.97     4073.52     54.52 o 
  -4   2   3      628.50      599.86     15.54 o 
  -3   2   3    12605.44    12544.27    127.57 o 
  -2   2   3     1393.31     1303.05     17.65 o 
  -1   2   3    17780.62    18358.33    175.16 o 
   0   2   3     5186.04     5507.98     50.87 o 
   1   2   3    17253.05    17779.22    158.28 o 
   2   2   3     1434.80     1329.55     15.58 o 
   3   2   3    12078.58    12230.47    122.57 o 
   4   2   3      722.98      692.86     15.40 o 
   5   2   3     3829.86     3879.55     67.18 o 
   6   2   3      825.38      811.58     56.03 o 
  -6   3   3     1440.80     1527.48     69.98 o 
  -5   3   3      499.22      502.06     15.78 o 
  -4   3   3     4225.46     4093.16     52.01 o 
  -3   3   3      493.79      471.11     12.51 o 
  -2   3   3     8216.26     8372.20     86.89 o 
  -1   3   3     1273.41     1346.71     18.66 o 
   0   3   3    10305.37    10909.21     97.72 o 
   1   3   3     1321.95     1414.04     14.85 o 
   2   3   3     8130.49     8319.00     77.53 o 
   3   3   3      520.75      497.53     11.92 o 
   4   3   3     4128.89     4043.97     81.76 o 
   5   3   3      466.76      460.01     20.32 o 
   6   3   3     1384.19     1483.52     55.31 o 
  -6   4   3     1619.68     1787.36     52.48 o 
  -5   4   3      345.08      354.73     14.03 o 
  -4   4   3     2523.25     2514.99     37.59 o 
  -3   4   3     1654.92     1578.62     25.56 o 
  -2   4   3     5268.33     5301.48     59.47 o 
  -1   4   3     1161.07     1110.47     17.16 o 
   0   4   3     9496.73    10076.38     91.39 o 
   1   4   3     1208.68     1178.74     14.66 o 
   2   4   3     5300.57     5367.05     58.36 o 
   3   4   3     1781.39     1671.50     34.92 o 
   4   4   3     2685.88     2599.03     50.77 o 
   5   4   3      410.48      430.28     20.14 o 
   6   4   3     1733.40     1772.22     61.61 o 
  -5   5   3       46.69       57.45      8.43 o 
  -4   5   3     4867.75     4696.35     59.71 o 
  -3   5   3       56.07       55.66      6.09 o 
  -2   5   3    12359.12    12191.03    124.23 o 
  -1   5   3      267.14      265.00      8.66 o 
   0   5   3    19170.67    19981.43    176.88 o 
   1   5   3      247.30      254.59      6.45 o 
   2   5   3    12077.26    11814.55    163.81 o 
   3   5   3       45.37       53.03      8.12 o 
   4   5   3     4614.93     4519.35     79.04 o 
   5   5   3       49.31       47.01      9.44 o 
  -5   6   3      631.35      629.96     21.18 o 
  -4   6   3     2440.50     2356.81     37.19 o 
  -3   6   3      967.35      939.29     20.57 o 
  -2   6   3     3504.84     3425.15     43.08 o 
  -1   6   3     1052.92     1017.36     17.73 o 
   0   6   3     4507.47     4588.87     51.45 o 
   1   6   3     1012.99     1002.55     20.19 o 
   2   6   3     3406.41     3265.61     73.56 o 
   3   6   3      933.69      897.27     35.72 o 
   4   6   3     2264.35     2229.30     49.84 o 
   5   6   3      641.20      691.97     26.70 o 
  -5   7   3      670.23      635.82     21.75 o 
  -4   7   3      741.72      758.05     20.03 o 
  -3   7   3     1276.21     1213.61     24.12 o 
  -2   7   3     1234.38     1132.49     31.37 o 
  -1   7   3     2715.62     2630.85     39.78 o 
   0   7   3     1578.22     1530.87     26.94 o 
   1   7   3     2696.84     2608.99     88.30 o 
   2   7   3     1269.89     1183.11     47.04 o 
   3   7   3     1378.51     1308.13     33.89 o 
   4   7   3      722.35      720.83     26.70 o 
   5   7   3      839.18      853.95     35.36 o 
  -4   8   3      103.13      100.64      8.96 o 
  -3   8   3     2170.95     2126.38     35.26 o 
  -2   8   3       86.46       86.96      9.27 o 
  -1   8   3     1574.45     1610.85     30.54 o 
   0   8   3      312.28      309.85     15.21 o 
   1   8   3     1682.56     1743.41     54.65 o 
   2   8   3       94.54       95.11     10.57 o 
   3   8   3     2339.00     2261.83     49.04 o 
   4   8   3       72.64       66.75     10.07 o 
  -4   9   3      671.31      609.43     38.76 o 
  -3   9   3     2717.99     2666.69     56.89 o 
  -2   9   3      644.16      608.96     22.84 o 
  -1   9   3     4289.43     4289.88     62.13 o 
   0   9   3      545.67      512.41     36.73 o 
   1   9   3     4359.25     4294.13     98.32 o 
   2   9   3      628.93      595.18     39.04 o 
   3   9   3     2837.66     2766.83     58.26 o 
   4   9   3      667.60      624.83     25.64 o 
  -3  10   3     1974.16     1914.92     54.37 o 
  -2  10   3      536.38      563.57     19.41 o 
  -1  10   3     2661.38     2681.19     73.15 o 
   0  10   3      396.96      399.85     26.27 o 
   1  10   3     2677.43     2627.20     73.85 o 
   2  10   3      518.69      569.98     31.43 o 
   3  10   3     1969.06     1907.17     63.24 o 
  -2  11   3       21.01       34.68      8.16 o 
  -1  11   3      397.90      444.40     28.57 o 
   0  11   3       24.37       41.66     12.81 o 
   1  11   3      428.31      491.13     29.76 o 
   2  11   3       41.08       53.36     10.97 o 
   0   0   4    71388.05    70296.91   1056.28 o 
   1   0   4      315.68      330.83      8.04 o 
   2   0   4    31358.80    30706.36    268.05 o 
   3   0   4      402.91      393.11      9.47 o 
   4   0   4     9963.36    10137.01     97.53 o 
   5   0   4      157.73      181.46     13.81 o 
   6   0   4     3706.53     3754.03     90.92 o 
  -6   1   4      217.66      226.30     16.57 o 
  -5   1   4     1140.06     1117.33     25.76 o 
  -4   1   4      215.85      214.56      9.94 o 
  -3   1   4     1142.17     1134.28     19.71 o 
  -2   1   4      119.83      140.91      5.72 o 
  -1   1   4      602.85      612.57      8.67 o 
   0   1   4      393.19      428.46      7.73 o 
   1   1   4      640.88      670.65     10.99 o 
   2   1   4      129.34      161.27      7.35 o 
   3   1   4     1205.69     1209.64     16.93 o 
   4   1   4      240.51      243.73      9.71 o 
   5   1   4     1174.26     1113.15     30.20 o 
   6   1   4      215.17      236.53     20.77 o 
  -6   2   4     2018.37     2092.79     49.98 o 
  -5   2   4     2203.21     2168.13     51.50 o 
  -4   2   4     5474.82     5397.84     72.79 o 
  -3   2   4     5351.94     5375.60     56.61 o 
  -2   2   4    13281.40    13605.59    126.05 o 
  -1   2   4    18041.18    19601.52    173.46 o 
   0   2   4    21963.89    23565.35    205.93 o 
   1   2   4    18275.35    19876.58    173.65 o 
   2   2   4    13585.08    13832.54    132.97 o 
   3   2   4     5460.29     5436.59     58.64 o 
   4   2   4     5546.83     5555.62     70.54 o 
   5   2   4     2154.18     2143.17     57.13 o 
   6   2   4     2037.97     2007.74     94.14 o 
  -6   3   4      155.04      198.16     18.29 o 
  -5   3   4     1146.99     1142.31     30.84 o 
  -4   3   4      226.86      210.57     12.76 o 
  -3   3   4     2281.15     2108.44     53.14 o 
  -2   3   4     1370.65     1360.32     20.10 o 
  -1   3   4     1370.90     1450.51     17.92 o 
   0   3   4     3087.07     3255.54     32.98 o 
   1   3   4     1376.79     1440.79     17.32 o 
   2   3   4     1258.16     1268.64     17.34 o 
   3   3   4     2307.21     2234.70     30.16 o 
   4   3   4      163.80      171.21     11.98 o 
   5   3   4     1158.39     1194.74     33.74 o 
   6   3   4      137.29      155.34     19.75 o 
  -6   4   4      302.71      343.96     25.54 o 
  -5   4   4     4706.82     4729.23     79.49 o 
  -4   4   4     1537.13     1511.94     26.85 o 
  -3   4   4    10970.34    10661.30    113.64 o 
  -2   4   4     3550.11     3546.80     43.11 o 
  -1   4   4    14462.08    14649.05    134.07 o 
   0   4   4     4167.60     4272.05     42.49 o 
   1   4   4    14805.85    15171.52    133.04 o 
   2   4   4     3602.73     3653.24     42.96 o 
   3   4   4    11277.92    10942.89    151.58 o 
   4   4   4     1505.92     1440.90     35.56 o 
   5   4   4     4778.28     4813.02     84.71 o 
   6   4   4      271.94      257.77     31.38 o 
  -5   5   4       83.97       83.39     10.57 o 
  -4   5   4       14.67       12.40      4.90 o 
  -3   5   4      118.53      133.37      8.09 o 
  -2   5   4       44.79       43.39      5.37 o 
  -1   5   4     1320.83     1338.35     18.82 o 
   0   5   4        0.12        2.39      3.01 o 
   1   5   4     1327.71     1344.11     19.12 o 
   2   5   4       46.82       35.97      6.63 o 
   3   5   4      118.65      139.87     11.13 o 
   4   5   4       21.68       20.58      7.24 o 
   5   5   4       81.46       78.13     11.07 o 
  -5   6   4     2407.20     2413.19     52.08 o 
  -4   6   4      491.51      476.86     15.33 o 
  -3   6   4     3780.57     3642.31     48.79 o 
  -2   6   4      444.37      433.27     15.49 o 
  -1   6   4     2125.39     2176.60     27.04 o 
   0   6   4        8.72       21.99      3.92 o 
   1   6   4     2241.57     2150.60    103.22 o 
   2   6   4      274.11      301.72     20.21 o 
   3   6   4     4060.50     3886.87     66.67 o 
   4   6   4      378.88      366.80     18.84 o 
   5   6   4     2653.06     2553.78     56.69 o 
  -5   7   4       75.28       94.29     11.16 o 
  -4   7   4      115.32      128.11     10.75 o 
  -3   7   4      233.92      203.91     10.40 o 
  -2   7   4       27.64       31.41      5.55 o 
  -1   7   4      153.54      150.21      8.06 o 
   0   7   4        9.43       14.78      4.65 o 
   1   7   4      160.50      166.76     16.06 o 
   2   7   4       33.29       40.11     11.17 o 
   3   7   4      221.03      199.05     14.60 o 
   4   7   4      120.80      128.31     13.20 o 
   5   7   4       66.32      110.96     33.29 o 
  -4   8   4     4981.26     4799.56     75.04 o 
  -3   8   4      661.13      650.38     17.68 o 
  -2   8   4     9461.12     9256.43    101.67 o 
  -1   8   4      581.17      622.88     17.64 o 
   0   8   4    10994.94    11004.30    155.34 o 
   1   8   4      489.68      470.67     26.56 o 
   2   8   4     9182.06     8916.61    174.79 o 
   3   8   4      541.77      507.73     29.28 o 
   4   8   4     4815.80     4707.63    112.97 o 
  -4   9   4      165.41      189.27     11.31 o 
  -3   9   4       44.14       59.21      8.47 o 
  -2   9   4      345.88      343.95     14.84 o 
  -1   9   4      194.79      205.37     11.51 o 
   0   9   4       38.51       51.37     12.70 o 
   1   9   4      212.92      203.27     19.50 o 
   2   9   4      333.32      315.63     23.79 o 
   3   9   4       69.29       81.30     15.07 o 
   4   9   4      158.65      186.47     18.61 o 
  -3  10   4       26.02       51.48      7.46 o 
  -2  10   4     5070.00     5092.63     75.14 o 
  -1  10   4        8.74       25.87     13.91 o 
   0  10   4     7346.90     7321.28    150.57 o 
   1  10   4       19.31       28.96     11.90 o 
   2  10   4     5071.46     5022.41    117.31 o 
   3  10   4       37.11       60.73     11.65 o 
  -2  11   4      201.32      247.85     25.29 o 
  -1  11   4       94.82      104.50     16.42 o 
   0  11   4      264.63      293.48     23.53 o 
   1  11   4      103.76      132.63     24.04 o 
   2  11   4      192.39      220.22     20.77 o 
   1   0   5     9801.86    10130.05    100.16 o 
   2   0   5      846.59      867.11     13.00 o 
   3   0   5     3396.05     3401.73     37.50 o 
   4   0   5        1.17       14.96      5.05 o 
   5   0   5     2047.15     2085.94     45.62 o 
   6   0   5        8.68       10.19      7.29 o 
  -6   1   5      631.61      655.76     26.36 o 
  -5   1   5     2308.23     2272.55     41.04 o 
  -4   1   5     1214.48     1131.50     27.26 o 
  -3   1   5     4544.60     4539.86     49.15 o 
  -2   1   5      694.78      678.38     11.96 o 
  -1   1   5     9897.31    10426.03     95.48 o 
   0   1   5      318.47      462.40      9.92 o 
   1   1   5    10196.67    10672.71    103.90 o 
   2   1   5      865.85      834.82     13.52 o 
   3   1   5     4878.28     4851.07     48.43 o 
   4   1   5     1299.51     1233.31     24.18 o 
   5   1   5     2483.06     2440.17     48.90 o 
   6   1   5      701.71      731.92     34.10 o 
  -6   2   5      441.22      449.41     22.21 o 
  -5   2   5     2306.97     2302.65     36.49 o 
  -4   2   5     1592.42     1545.34     24.23 o 
  -3   2   5     6168.75     6092.23     89.04 o 
  -2   2   5     4048.28     4065.79     39.33 o 
  -1   2   5    13832.07    14278.56    127.82 o 
   0   2   5     6473.47     6573.32     61.67 o 
   1   2   5    14026.60    14369.84    128.29 o 
   2   2   5     4145.75     4116.18     44.86 o 
   3   2   5     6367.06     6358.63     75.51 o 
   4   2   5     1829.62     1697.12     78.62 o 
   5   2   5     2376.41     2407.57     66.45 o 
   6   2   5      580.42      600.84     47.60 o 
  -6   3   5     1028.81     1056.73     39.88 o 
  -5   3   5      620.46      608.92     18.70 o 
  -4   3   5     3794.66     3658.60     59.93 o 
  -3   3   5      278.57      282.24      9.16 o 
  -2   3   5     5313.98     5287.68     52.94 o 
  -1   3   5     1523.96     1571.64     19.74 o 
   0   3   5     3689.51     3632.70     37.05 o 
   1   3   5     1608.92     1667.77     19.84 o 
   2   3   5     5227.45     5243.86     51.92 o 
   3   3   5      247.21      270.78     11.33 o 
   4   3   5     3492.72     3343.46     62.91 o 
   5   3   5      555.93      513.50     44.39 o 
   6   3   5      833.07      898.86     42.81 o 
  -5   4   5     1097.29     1042.30     26.11 o 
  -4   4   5     2498.86     2443.53     41.67 o 
  -3   4   5      976.48      948.60     18.82 o 
  -2   4   5     3743.65     3720.20     41.32 o 
  -1   4   5      907.88      888.34     14.01 o 
   0   4   5     3638.55     3744.29     38.71 o 
   1   4   5      861.50      843.82     13.05 o 
   2   4   5     4015.92     3992.68     52.16 o 
   3   4   5      978.91      947.67     25.86 o 
   4   4   5     2696.14     2597.23     77.80 o 
   5   4   5     1157.07     1196.34     60.08 o 
  -5   5   5      695.30      658.49     20.48 o 
  -4   5   5     5339.48     5243.52     73.47 o 
  -3   5   5     1437.22     1317.65     26.30 o 
  -2   5   5    13252.40    13043.18    119.85 o 
  -1   5   5     1812.34     1802.68     23.32 o 
   0   5   5    18897.19    19183.04    171.49 o 
   1   5   5     1770.58     1765.95     24.25 o 
   2   5   5    13451.59    12091.71    539.54 o 
   3   5   5     1354.41     1277.07     42.00 o 
   4   5   5     5502.26     5356.18    115.36 o 
   5   5   5      659.18      680.14     34.95 o 
  -5   6   5     1532.28     1505.52     33.18 o 
  -4   6   5     3461.90     3312.36     53.33 o 
  -3   6   5     1857.97     1782.24     29.53 o 
  -2   6   5     5581.19     5318.04     97.33 o 
  -1   6   5     2847.53     2746.65     32.94 o 
   0   6   5     5556.35     5516.93     61.31 o 
   1   6   5     2944.29     2877.32     49.22 o 
   2   6   5     5506.20     5375.04    108.29 o 
   3   6   5     1892.55     1794.25     52.70 o 
   4   6   5     3437.17     3393.78     85.39 o 
   5   6   5     1462.94     1470.64     54.60 o 
  -5   7   5      533.14      580.73     23.06 o 
  -4   7   5     2550.76     2514.17     40.47 o 
  -3   7   5     1046.21     1034.78     20.02 o 
  -2   7   5     5752.77     5644.41     66.59 o 
  -1   7   5     2679.87     2678.39     36.25 o 
   0   7   5     7002.84     7082.67     87.75 o 
   1   7   5     2602.25     2535.63     86.23 o 
   2   7   5     5771.56     5538.01    115.60 o 
   3   7   5      934.52      931.20     38.20 o 
   4   7   5     2654.07     2654.62     73.62 o 
   5   7   5      461.33      544.32     46.30 o 
  -4   8   5      727.77      736.19     20.21 o 
  -3   8   5     1139.10     1167.58     24.19 o 
  -2   8   5     1145.97     1114.92     22.61 o 
  -1   8   5      998.64      976.79     22.76 o 
   0   8   5     1301.21     1326.30     32.55 o 
   1   8   5      930.34      939.68     36.82 o 
   2   8   5     1141.31     1155.75     42.08 o 
   3   8   5      972.44     1025.81     42.46 o 
   4   8   5      739.64      788.29     46.91 o 
  -4   9   5      603.44      632.65     30.41 o 
  -3   9   5      797.93      825.51     32.01 o 
  -2   9   5      582.98      569.71     18.97 o 
  -1   9   5     1360.42     1386.19     29.23 o 
   0   9   5      142.65      169.68     18.33 o 
   1   9   5     1322.30     1336.12     46.96 o 
   2   9   5      560.38      525.72     29.98 o 
   3   9   5      795.21      783.92     37.65 o 
  -3  10   5     1354.49     1357.90     37.16 o 
  -2  10   5      577.92      577.52     19.67 o 
  -1  10   5     2333.83     2266.94     64.98 o 
   0  10   5      577.26      628.47     32.61 o 
   1  10   5     2268.50     2152.32     70.34 o 
   2  10   5      589.10      565.09     31.73 o 
   3  10   5     1246.05     1308.39     51.47 o 
  -2  11   5      142.15      197.87     18.03 o 
  -1  11   5     1290.10     1363.20     50.24 o 
   0  11   5      155.90      182.60     19.01 o 
   1  11   5     1294.45     1263.24     49.39 o 
   2  11   5      126.40      156.09     25.54 o 
   0   0   6      523.85      549.29     13.06 o 
   1   0   6      270.27      279.61      8.53 o 
   2   0   6       15.70       32.92      5.86 o 
   3   0   6      338.10      310.84     10.18 o 
   4   0   6      100.55      113.89      7.43 o 
   5   0   6      141.45      148.74     13.23 o 
   6   0   6       15.05       32.78     12.97 o 
  -6   1   6     3077.58     3209.44     66.16 o 
  -5   1   6     1338.88     1324.68     29.36 o 
  -4   1   6     8035.17     8062.53     87.27 o 
  -3   1   6     3972.53     3727.85    116.90 o 
  -2   1   6    14873.89    15142.90    125.22 o 
  -1   1   6     4510.06     4469.63     43.92 o 
   0   1   6    16885.28    17272.15    153.68 o 
   1   1   6     4290.81     4313.72     48.08 o 
   2   1   6    14207.22    14509.38    145.96 o 
   3   1   6     3746.72     3638.90     43.56 o 
   4   1   6     7601.63     7606.36    114.46 o 
   5   1   6     1235.91     1249.03     33.43 o 
   6   1   6     2853.89     3156.39     82.34 o 
  -6   2   6       12.88       17.58     10.22 o 
  -5   2   6       48.80       67.34      7.44 o 
  -4   2   6       89.91      102.96      7.84 o 
  -3   2   6      241.50      231.37      8.62 o 
  -2   2   6     1030.40     1022.00     14.42 o 
  -1   2   6      562.33      570.87      9.69 o 
   0   2   6     2798.48     2851.58     30.55 o 
   1   2   6      530.33      522.16     10.37 o 
   2   2   6     1071.74     1043.04     17.03 o 
   3   2   6      188.43      197.77      9.92 o 
   4   2   6      117.27      141.64     10.98 o 
   5   2   6       30.63       33.87     11.27 o 
   6   2   6       26.93       35.11     16.14 o 
  -5   3   6     3474.09     3405.68     54.01 o 
  -4   3   6     1415.63     1380.86     27.67 o 
  -3   3   6     8542.41     8483.20     90.69 o 
  -2   3   6     2919.57     2817.31     31.35 o 
  -1   3   6    12267.89    12200.25    110.72 o 
   0   3   6     4102.82     4076.05     41.63 o 
   1   3   6    12027.04    12063.47    110.78 o 
   2   3   6     2622.41     2580.18     30.45 o 
   3   3   6     8507.37     8465.20     91.50 o 
   4   3   6     1332.47     1314.91     34.37 o 
   5   3   6     3648.94     3669.42     90.68 o 
  -5   4   6       15.99       19.03      6.70 o 
  -4   4   6     1541.83     1482.63     29.90 o 
  -3   4   6      315.83      313.40     11.30 o 
  -2   4   6     1042.39     1019.16     16.89 o 
  -1   4   6     2023.38     1996.55     24.76 o 
   0   4   6      838.67      855.72     14.08 o 
   1   4   6     2046.41     1992.19     24.16 o 
   2   4   6     1102.32     1086.01     22.11 o 
   3   4   6      334.31      329.54     16.22 o 
   4   4   6     1568.05     1555.18     60.85 o 
   5   4   6       21.61       42.35     13.26 o 
  -5   5   6     3489.54     3391.28     55.21 o 
  -4   5   6      278.43      252.05     12.81 o 
  -3   5   6     7955.77     8043.74     88.14 o 
  -2   5   6      710.46      671.17     13.99 o 
  -1   5   6    15754.89    15972.37    145.15 o 
   0   5   6      844.50      847.64     14.53 o 
   1   5   6    15563.05    15865.12    158.31 o 
   2   5   6      722.82      712.47     27.96 o 
   3   5   6     7657.76     7640.21    151.75 o 
   4   5   6      274.07      268.11     21.15 o 
   5   5   6     3311.42     3339.35     89.02 o 
  -5   6   6       91.23      114.29     10.20 o 
  -4   6   6      732.18      696.93     20.71 o 
  -3   6   6       37.92       35.87      6.10 o 
  -2   6   6      210.73      209.32      8.82 o 
  -1   6   6      364.15      354.88     10.27 o 
   0   6   6       73.54       78.36      5.98 o 
   1   6   6      351.80      320.78     15.25 o 
   2   6   6      191.70      206.79     19.58 o 
   3   6   6       41.20       44.48     11.58 o 
   4   6   6      713.40      718.42     34.66 o 
   5   6   6       98.94      124.33     21.12 o 
  -4   7   6     1522.05     1555.62     34.13 o 
  -3   7   6     6321.93     6174.27     74.00 o 
  -2   7   6     3179.41     3050.26     38.57 o 
  -1   7   6    12133.48    11939.05    124.91 o 
   0   7   6     4614.02     4637.48     62.40 o 
   1   7   6    12176.83    11908.35    214.01 o 
   2   7   6     3493.66     3264.96     76.18 o 
   3   7   6     6282.17     6163.13    135.37 o 
   4   7   6     1755.80     1744.33     56.81 o 
  -4   8   6      129.28      158.14     15.11 o 
  -3   8   6      117.00      119.92      9.32 o 
  -2   8   6      175.81      169.64      9.56 o 
  -1   8   6       52.56       57.35      7.46 o 
   0   8   6       64.17       73.03      9.84 o 
   1   8   6       42.89       50.14     12.06 o 
   2   8   6      190.10      189.46     18.42 o 
   3   8   6      120.40      121.20     17.22 o 
   4   8   6      149.06      159.28     19.44 o 
  -3   9   6      453.80      478.11     17.63 o 
  -2   9   6     3371.78     3325.14     62.32 o 
  -1   9   6      375.48      390.26     15.18 o 
   0   9   6     4134.78     4098.41     94.56 o 
   1   9   6      402.86      400.97     25.44 o 
   2   9   6     3558.43     3397.26     86.12 o 
   3   9   6      481.03      541.31     30.89 o 
  -3  10   6      343.05      339.86     17.42 o 
  -2  10   6      164.17      189.06     13.86 o 
  -1  10   6      654.39      656.58     25.10 o 
   0  10   6      186.70      196.03     19.85 o 
   1  10   6      628.32      675.58     34.08 o 
   2  10   6      169.64      216.23     45.73 o 
   3  10   6      293.88      331.56     31.79 o 
  -1  11   6      790.78      854.04     38.85 o 
   0  11   6     2320.08     2383.68     71.04 o 
   1  11   6      779.07      907.27     40.57 o 
   1   0   7    12121.38    11846.49    118.32 o 
   2   0   7       25.51       25.45      4.45 o 
   3   0   7     6395.50     6353.26     70.35 o 
   4   0   7      181.67      175.94     10.82 o 
   5   0   7     2344.52     2346.94     50.39 o 
   6   0   7      162.74      191.24     20.09 o 
  -6   1   7     1106.86     1128.48     35.03 o 
  -5   1   7     3138.81     3079.91     51.47 o 
  -4   1   7     1239.97     1213.08     22.64 o 
  -3   1   7     8319.05     8191.60     87.52 o 
  -2   1   7      162.03      150.66     12.79 o 
  -1   1   7    10131.46    10040.22    101.85 o 
   0   1   7       32.30       41.96      3.91 o 
   1   1   7    10068.39    10071.58    101.69 o 
   2   1   7       90.09       87.68      6.13 o 
   3   1   7     8359.34     8073.72     86.21 o 
   4   1   7     1081.95     1061.92     24.16 o 
   5   1   7     3263.33     3174.46     66.24 o 
   6   1   7     1013.81     1102.75     43.84 o 
  -5   2   7     2113.10     2099.76     40.56 o 
  -4   2   7     1273.00     1228.28     23.98 o 
  -3   2   7     6590.89     6449.07     72.47 o 
  -2   2   7     2370.76     2360.71     28.88 o 
  -1   2   7    10220.58    10206.89    102.79 o 
   0   2   7     5783.65     6077.62     59.15 o 
   1   2   7    10072.25    10132.41     94.76 o 
   2   2   7     2351.29     2381.27     30.91 o 
   3   2   7     6520.09     6396.23     92.00 o 
   4   2   7     1426.52     1377.99     31.90 o 
   5   2   7     2134.98     2128.66     59.60 o 
  -5   3   7      417.23      433.88     16.61 o 
  -4   3   7     2733.50     2689.48     42.74 o 
  -3   3   7      733.29      718.47     18.43 o 
  -2   3   7     4974.79     4966.38     55.49 o 
  -1   3   7      754.34      774.12     12.96 o 
   0   3   7     6874.91     6861.46     66.31 o 
   1   3   7      715.37      708.25     13.12 o 
   2   3   7     4710.49     4742.73     50.18 o 
   3   3   7      664.63      684.13     18.63 o 
   4   3   7     2498.46     2450.36     52.22 o 
   5   3   7      375.26      435.00     27.58 o 
  -5   4   7      574.16      583.43     20.05 o 
  -4   4   7     2961.96     2935.64     46.97 o 
  -3   4   7     2424.02     2317.52     38.26 o 
  -2   4   7     6014.20     6008.37     65.99 o 
  -1   4   7     3207.01     3199.93     35.85 o 
   0   4   7     8198.35     8272.67     79.17 o 
   1   4   7     3241.97     3205.21     35.55 o 
   2   4   7     5805.91     5672.00    158.48 o 
   3   4   7     2570.76     2448.61     47.54 o 
   4   4   7     2932.08     2846.12     74.24 o 
   5   4   7      694.35      708.40     34.68 o 
  -5   5   7      120.31      136.29     11.11 o 
  -4   5   7     3041.86     2891.82     47.44 o 
  -3   5   7       48.20       65.13     12.70 o 
  -2   5   7     7737.87     7444.85     91.07 o 
  -1   5   7      161.13      160.77      7.56 o 
   0   5   7    12883.82    13027.05    120.69 o 
   1   5   7      146.90      153.47      7.81 o 
   2   5   7     7622.25     7416.67     92.81 o 
   3   5   7       32.36       49.55     11.37 o 
   4   5   7     2964.75     2832.09     75.52 o 
   5   5   7      127.38      136.05     18.34 o 
  -5   6   7      432.31      440.16     17.42 o 
  -4   6   7     1287.00     1260.75     28.92 o 
  -3   6   7      584.01      556.96     17.71 o 
  -2   6   7     1013.59     1000.42     20.03 o 
  -1   6   7      311.41      283.75      9.67 o 
   0   6   7      642.91      649.09     15.49 o 
   1   6   7      368.29      328.96     15.50 o 
   2   6   7      886.78      885.66     34.12 o 
   3   6   7      647.39      591.16     28.91 o 
   4   6   7     1116.89     1141.63     45.30 o 
   5   6   7      454.34      466.16     29.05 o 
  -4   7   7      378.88      441.52     16.79 o 
  -3   7   7      888.61      844.14     22.38 o 
  -2   7   7      584.96      589.55     15.99 o 
  -1   7   7     1315.51     1304.37     23.09 o 
   0   7   7      949.82      955.00     21.57 o 
   1   7   7     1280.40     1258.78     41.31 o 
   2   7   7      651.72      633.19     29.34 o 
   3   7   7      890.95      853.26     36.62 o 
   4   7   7      379.25      410.16     27.02 o 
  -4   8   7       17.42       36.97      7.48 o 
  -3   8   7     3365.69     3254.69     59.97 o 
  -2   8   7       43.61       53.08      7.56 o 
  -1   8   7     3968.02     3911.29     57.71 o 
   0   8   7       30.74       28.33      8.22 o 
   1   8   7     4066.50     3921.92     89.94 o 
   2   8   7      111.62      124.30     16.55 o 
   3   8   7     3468.46     3389.83     86.33 o 
   4   8   7       51.34       76.29     14.04 o 
  -3   9   7     2530.32     2545.90     51.51 o 
  -2   9   7      125.08      133.12     12.60 o 
  -1   9   7     3404.19     3399.46     64.44 o 
   0   9   7      149.01      155.90     17.71 o 
   1   9   7     3505.96     3461.71     85.13 o 
   2   9   7      122.41      130.36     17.63 o 
   3   9   7     2689.21     2590.94     75.57 o 
  -2  10   7        3.90       14.19      6.48 o 
  -1  10   7     2335.01     2317.09     63.27 o 
   0  10   7       12.46       28.67     10.81 o 
   1  10   7     2291.62     2248.42     67.07 o 
   2  10   7        5.10       58.60     13.07 o 
  -1  11   7      552.88      644.46     50.68 o 
   0  11   7       88.30      119.12     16.51 o 
   1  11   7      598.56      616.15     41.31 o 
   0   0   8    37990.38    38467.18    660.86 o 
   1   0   8      493.20      519.37     23.40 o 
   2   0   8    24595.15    24659.89    238.86 o 
   3   0   8     1527.62     1435.22     23.99 o 
   4   0   8     9777.32     9733.81    119.97 o 
   5   0   8     1010.43     1014.14     31.21 o 
  -5   1   8      666.74      649.08     21.13 o 
  -4   1   8      144.82      143.97      9.07 o 
  -3   1   8      269.87      265.39     10.75 o 
  -2   1   8        1.10       18.07      8.81 o 
  -1   1   8      428.49      432.61     11.84 o 
   0   1   8      345.08      351.60      8.44 o 
   1   1   8      472.28      469.97     11.97 o 
   2   1   8        0.71       15.06      4.46 o 
   3   1   8      331.95      320.16     10.95 o 
   4   1   8      158.74      163.44     14.29 o 
   5   1   8      699.99      715.71     25.48 o 
  -5   2   8     1175.45     1214.26     29.72 o 
  -4   2   8     5299.24     5280.51     65.73 o 
  -3   2   8     2183.63     2141.12     32.42 o 
  -2   2   8    10108.25    10196.88    119.99 o 
  -1   2   8     6119.75     6170.38     67.41 o 
   0   2   8    11281.05    11096.01    102.99 o 
   1   2   8     6301.23     6349.39     62.37 o 
   2   2   8    10699.73    10723.74    107.94 o 
   3   2   8     2316.12     2224.11     35.61 o 
   4   2   8     5656.99     5622.00    109.44 o 
   5   2   8     1162.44     1196.58     43.26 o 
  -5   3   8      604.88      596.70     19.78 o 
  -4   3   8      705.69      669.91     19.56 o 
  -3   3   8      884.35      843.98     20.70 o 
  -2   3   8     2221.97     2075.60     33.28 o 
  -1   3   8      645.67      627.87     14.31 o 
   0   3   8     3758.05     3717.66     40.25 o 
   1   3   8      643.30      635.60     12.84 o 
   2   3   8     2105.60     1986.85     26.31 o 
   3   3   8      887.48      835.72     21.14 o 
   4   3   8      617.30      594.27     23.46 o 
   5   3   8      607.49      609.13     32.80 o 
  -5   4   8     3322.46     3308.86     54.84 o 
  -4   4   8      513.82      494.99     17.58 o 
  -3   4   8     6270.86     6246.55     80.31 o 
  -2   4   8      520.72      521.49     15.71 o 
  -1   4   8     9843.45     9827.93    113.33 o 
   0   4   8      162.58      175.21      7.79 o 
   1   4   8    10011.07     9969.89     94.03 o 
   2   4   8      561.66      567.55     16.80 o 
   3   4   8     6346.16     6199.71    147.88 o 
   4   4   8      497.81      499.10     27.71 o 
   5   4   8     3230.37     3267.09     87.88 o 
  -5   5   8       43.58       60.99      8.33 o 
  -4   5   8       72.51       75.19      9.15 o 
  -3   5   8      345.72      326.08     13.95 o 
  -2   5   8      252.11      230.16     11.63 o 
  -1   5   8     2087.43     1903.78     31.47 o 
   0   5   8        7.87       11.78      4.24 o 
   1   5   8     2101.43     1997.09     28.58 o 
   2   5   8      261.98      259.72     12.31 o 
   3   5   8      360.48      374.82     25.14 o 
   4   5   8       87.91       97.46     15.56 o 
   5   5   8       48.30       60.08     12.60 o 
  -4   6   8      615.57      603.23     19.80 o 
  -3   6   8     5074.28     4982.60     70.13 o 
  -2   6   8      712.02      687.47     16.93 o 
  -1   6   8     6700.98     6360.41    159.56 o 
   0   6   8      400.62      412.86     12.12 o 
   1   6   8     6829.58     6517.30    207.75 o 
   2   6   8      605.14      583.17     47.39 o 
   3   6   8     5389.72     5259.05    110.85 o 
   4   6   8      537.70      578.83     31.70 o 
  -4   7   8        2.13       13.43      4.86 o 
  -3   7   8      218.93      215.62     15.21 o 
  -2   7   8       11.96       15.42      5.60 o 
  -1   7   8       96.31      102.28      8.68 o 
   0   7   8        3.14        8.87      4.77 o 
   1   7   8      101.13      103.94     14.00 o 
   2   7   8       19.04       37.91     11.31 o 
   3   7   8      204.79      211.95     19.81 o 
   4   7   8       10.67       24.12     11.88 o 
  -4   8   8     2894.34     2881.33     58.72 o 
  -3   8   8      745.60      741.93     24.56 o 
  -2   8   8     4279.71     4222.51     61.86 o 
  -1   8   8     1418.28     1410.61     33.94 o 
   0   8   8     3795.62     3733.92     66.68 o 
   1   8   8     1354.17     1374.49     46.01 o 
   2   8   8     3975.94     3984.03    111.45 o 
   3   8   8      675.65      722.66     35.23 o 
   4   8   8     2695.89     2724.03     80.28 o 
  -3   9   8      221.19      232.48     13.81 o 
  -2   9   8      218.89      232.44     15.07 o 
  -1   9   8      343.02      347.83     23.38 o 
   0   9   8      169.82      195.55     18.61 o 
   1   9   8      365.62      395.82     41.76 o 
   2   9   8      209.17      243.81     33.77 o 
   3   9   8      254.57      299.03     23.06 o 
  -2  10   8     3754.73     3821.37     71.37 o 
  -1  10   8      244.83      270.12     21.35 o 
   0  10   8     4484.38     4643.73    159.17 o 
   1  10   8      252.48      281.74     22.50 o 
   2  10   8     3652.42     3823.42     97.69 o 
   0  11   8      407.70      488.45     44.76 o 
   1   0   9     2319.49     2214.43     40.80 o 
   2   0   9      540.46      506.61     13.77 o 
   3   0   9      815.00      801.50     17.79 o 
   4   0   9      287.80      303.10     14.19 o 
   5   0   9      784.26      766.35     27.47 o 
  -5   1   9     1294.33     1325.71     31.37 o 
  -4   1   9     1267.50     1226.36     24.21 o 
  -3   1   9     1562.45     1506.03     26.20 o 
  -2   1   9     2583.09     2351.10     59.20 o 
  -1   1   9      826.05      838.21     19.78 o 
   0   1   9     2506.93     2272.98     27.04 o 
   1   1   9      882.87      915.17     15.73 o 
   2   1   9     2559.01     2444.71     33.40 o 
   3   1   9     1599.29     1570.84     25.74 o 
   4   1   9     1164.37     1147.75     26.53 o 
   5   1   9     1279.91     1340.19     47.09 o 
  -5   2   9     1247.57     1238.73     30.61 o 
  -4   2   9     2383.82     2354.41     37.46 o 
  -3   2   9     2495.95     2429.55     36.20 o 
  -2   2   9     5250.21     5122.70     67.65 o 
  -1   2   9     5761.14     5694.02     72.31 o 
   0   2   9     6621.54     6484.57     70.05 o 
   1   2   9     5866.86     5883.40     59.43 o 
   2   2   9     5488.68     5352.75     55.91 o 
   3   2   9     2534.07     2473.69     39.71 o 
   4   2   9     2631.68     2528.09     62.67 o 
   5   2   9     1168.12     1186.95     58.54 o 
  -5   3   9     1393.98     1395.13     31.66 o 
  -4   3   9     3389.50     3274.27     51.29 o 
  -3   3   9     2146.75     2089.63     36.48 o 
  -2   3   9     6771.48     6477.13     81.42 o 
  -1   3   9     5013.75     4787.57     73.51 o 
   0   3   9     8269.72     7893.18     76.98 o 
   1   3   9     5070.18     4836.40     51.08 o 
   2   3   9     6779.24     6527.90     66.44 o 
   3   3   9     2112.96     2090.99     37.19 o 
   4   3   9     3212.87     3090.89     62.59 o 
   5   3   9     1303.78     1332.21     50.41 o 
  -5   4   9     1165.45     1192.08     29.72 o 
  -4   4   9     2481.99     2479.32     44.34 o 
  -3   4   9     1210.23     1159.58     26.11 o 
  -2   4   9     3733.53     3685.77     53.98 o 
  -1   4   9     1186.91     1104.54     35.05 o 
   0   4   9     3255.70     3159.56     36.74 o 
   1   4   9     1183.11     1162.89     18.72 o 
   2   4   9     4082.38     4019.30     56.06 o 
   3   4   9     1230.85     1182.26     31.64 o 
   4   4   9     2716.18     2773.05     71.77 o 
   5   4   9     1182.21     1211.62     47.68 o 
  -5   5   9      496.15      505.82     19.07 o 
  -4   5   9     2031.49     1941.48     38.44 o 
  -3   5   9      491.86      465.43     16.70 o 
  -2   5   9     4838.99     4695.82     65.16 o 
  -1   5   9      376.88      381.87     12.66 o 
   0   5   9     7547.56     7474.27     74.94 o 
   1   5   9      355.64      388.29     12.00 o 
   2   5   9     4998.76     4971.64     78.95 o 
   3   5   9      457.85      444.88     24.87 o 
   4   5   9     2148.21     2083.60     61.88 o 
   5   5   9      491.73      508.96     29.96 o 
  -4   6   9     2116.62     2149.48     41.15 o 
  -3   6   9     1350.10     1312.84     31.34 o 
  -2   6   9     3340.86     3255.92     49.61 o 
  -1   6   9     1934.24     1859.58     29.92 o 
   0   6   9     3000.98     2965.28     55.86 o 
   1   6   9     1962.18     1917.72     33.81 o 
   2   6   9     3217.60     3185.90     75.50 o 
   3   6   9     1351.55     1320.22     45.28 o 
   4   6   9     2034.68     2045.39     63.94 o 
  -4   7   9     1479.90     1509.14     34.00 o 
  -3   7   9     1622.90     1658.97     34.13 o 
  -2   7   9     3439.15     3379.64     51.85 o 
  -1   7   9     3474.56     3528.83     52.51 o 
   0   7   9     4586.11     4804.38     97.69 o 
   1   7   9     3382.08     3455.86     80.43 o 
   2   7   9     3384.54     3318.71     80.41 o 
   3   7   9     1523.23     1535.57     52.19 o 
   4   7   9     1470.88     1568.46     54.77 o 
  -3   8   9     1366.64     1404.99     35.51 o 
  -2   8   9     1359.15     1349.66     33.24 o 
  -1   8   9     1821.81     1849.22     40.71 o 
   0   8   9     1376.11     1419.45     45.09 o 
   1   8   9     1752.80     1769.48     53.77 o 
   2   8   9     1324.78     1302.71     46.36 o 
   3   8   9     1256.31     1289.94     48.68 o 
  -3   9   9      977.28     1025.51     30.11 o 
  -2   9   9      586.88      587.25     26.88 o 
  -1   9   9     1243.57     1276.19     44.45 o 
   0   9   9      276.17      321.18     36.81 o 
   1   9   9     1247.01     1266.49     45.62 o 
   2   9   9      572.35      591.78     45.73 o 
   3   9   9     1050.16     1084.32     44.33 o 
  -2  10   9       41.13       67.95     16.62 o 
  -1  10   9     1507.89     1631.90     52.39 o 
   0  10   9       19.87       46.54     19.62 o 
   1  10   9     1433.98     1491.96     80.44 o 
   2  10   9       36.37       51.84     11.46 o 
   0   0  10      945.13      866.04     29.05 o 
   1   0  10      303.11      267.16     10.60 o 
   2   0  10      139.22      139.83      8.48 o 
   3   0  10      346.36      315.34     12.13 o 
   4   0  10        6.81       21.05     10.51 o 
   5   0  10       43.87       59.53     14.92 o 
  -5   1  10      932.77      935.62     26.19 o 
  -4   1  10     5708.07     5800.56     69.95 o 
  -3   1  10     1810.78     1694.28     28.49 o 
  -2   1  10    10753.66    10629.66    110.20 o 
  -1   1  10     1386.87     1327.58     26.21 o 
   0   1  10    14049.09    13545.93    152.35 o 
   1   1  10     1303.17     1297.48     20.11 o 
   2   1  10    10312.80    10091.99    123.45 o 
   3   1  10     1666.02     1608.03     27.41 o 
   4   1  10     5372.16     5366.01     77.14 o 
   5   1  10      826.23      846.23     37.19 o 
  -5   2  10      183.78      198.99     15.38 o 
  -4   2  10      263.38      259.08     12.26 o 
  -3   2  10      289.10      305.67     14.06 o 
  -2   2  10     1119.65     1055.09     23.88 o 
  -1   2  10      217.85      197.96     11.27 o 
   0   2  10     2077.19     1978.18     33.31 o 
   1   2  10      213.83      219.50      8.82 o 
   2   2  10     1179.35     1144.63     21.37 o 
   3   2  10      278.45      281.18     13.34 o 
   4   2  10      306.37      307.81     21.43 o 
   5   2  10      165.01      203.08     31.54 o 
  -5   3  10     2615.08     2670.87     48.52 o 
  -4   3  10      685.39      696.90     21.49 o 
  -3   3  10     6583.52     6583.06     85.26 o 
  -2   3  10     1677.60     1603.89     30.11 o 
  -1   3  10     8115.71     7875.09     95.08 o 
   0   3  10     2995.66     2936.17     45.27 o 
   1   3  10     7955.46     7775.15     86.06 o 
   2   3  10     1541.58     1515.73     25.70 o 
   3   3  10     6487.73     6416.15     86.93 o 
   4   3  10      631.44      651.61     25.26 o 
   5   3  10     2675.39     2801.35     78.42 o 
  -5   4  10       45.15       71.46      9.13 o 
  -4   4  10      440.12      432.00     17.83 o 
  -3   4  10      454.05      427.80     16.50 o 
  -2   4  10      192.11      176.32     11.30 o 
  -1   4  10     1859.78     1748.65     31.68 o 
   0   4  10      187.16      199.68      9.85 o 
   1   4  10     1879.82     1793.56     25.25 o 
   2   4  10      230.90      235.55     14.81 o 
   3   4  10      479.71      477.62     20.15 o 
   4   4  10      474.76      458.45     26.49 o 
   5   4  10       55.83       70.43     13.47 o 
  -4   5  10       34.22       52.96      8.32 o 
  -3   5  10     6845.26     6921.59     90.00 o 
  -2   5  10        7.78       15.89      6.50 o 
  -1   5  10     9700.04     9689.23    114.67 o 
   0   5  10        3.37       20.19      5.87 o 
   1   5  10     9488.91     9524.94    117.31 o 
   2   5  10        8.15        9.43      5.91 o 
   3   5  10     6501.96     6420.51    134.97 o 
   4   5  10       35.16       55.21     12.83 o 
  -4   6  10      560.01      544.17     19.73 o 
  -3   6  10       97.70      107.24     10.34 o 
  -2   6  10      178.27      177.95     11.61 o 
  -1   6  10      104.04      108.92      9.43 o 
   0   6  10      140.84      142.82      9.84 o 
   1   6  10       97.13      105.78      9.11 o 
   2   6  10      146.93      159.58     16.20 o 
   3   6  10       98.56      102.41     15.77 o 
   4   6  10      532.64      562.09     30.85 o 
  -4   7  10     1166.19     1226.81     31.00 o 
  -3   7  10     2877.57     2851.12     49.50 o 
  -2   7  10     2080.40     2112.73     45.21 o 
  -1   7  10     3642.18     3637.30     61.85 o 
   0   7  10     2988.97     2998.02     70.71 o 
   1   7  10     3666.28     3666.27     81.80 o 
   2   7  10     2352.39     2389.56     62.69 o 
   3   7  10     2851.30     2934.96     77.09 o 
   4   7  10     1437.30     1471.57     51.72 o 
  -3   8  10       16.35       34.38      6.69 o 
  -2   8  10      137.74      143.66     14.18 o 
  -1   8  10        1.87       -3.50     12.57 o 
   0   8  10      243.35      278.14     21.75 o 
   1   8  10        1.46        8.03     17.19 o 
   2   8  10      156.04      159.50     17.46 o 
   3   8  10       22.33       39.59     11.10 o 
  -2   9  10     3906.57     3950.85     87.15 o 
  -1   9  10      178.72      205.63     27.00 o 
   0   9  10     5467.15     5508.09    175.06 o 
   1   9  10      198.48      231.42     33.73 o 
   2   9  10     4072.89     4166.10     99.67 o 
  -1  10  10      952.50      999.05     52.46 o 
   0  10  10       46.95       66.41     22.46 o 
   1  10  10      926.90      961.10     62.19 o 
   1   0  11    20883.97    19919.12    197.68 o 
   2   0  11       18.17       26.34      5.90 o 
   3   0  11     8362.31     8135.40     98.35 o 
   4   0  11      263.53      245.34     13.77 o 
   5   0  11     2794.38     2830.05     60.54 o 
  -5   1  11     2201.85     2312.09     46.04 o 
  -4   1  11      534.56      558.13     16.95 o 
  -3   1  11     5595.60     5449.11     67.28 o 
  -2   1  11      280.14      269.31     11.52 o 
  -1   1  11     7452.76     7080.78     88.85 o 
   0   1  11       85.07       72.71      8.56 o 
   1   1  11     7425.70     7204.65     88.47 o 
   2   1  11      225.38      214.24     10.54 o 
   3   1  11     5691.18     5607.38     66.67 o 
   4   1  11      474.50      489.20     18.36 o 
   5   1  11     2380.18     2576.86     70.27 o 
  -5   2  11     1189.13     1238.72     36.02 o 
  -4   2  11      381.37      371.73     16.07 o 
  -3   2  11     2898.16     2850.02     46.13 o 
  -1   2  11     5216.22     4991.78     66.28 o 
   0   2  11       12.12       30.19      7.37 o 
   1   2  11     5136.62     4814.03     71.25 o 
   2   2  11      130.48      143.04      8.08 o 
   3   2  11     2821.53     2697.14     40.71 o 
   5   2  11     1181.68     1234.81     41.71 o 
  -5   3  11      596.02      641.78     26.26 o 
  -4   3  11     1806.80     1796.28     36.77 o 
  -3   3  11     1352.65     1315.29     29.16 o 
  -2   3  11     2765.52     2713.98     42.90 o 
  -1   3  11     1601.77     1557.67     29.89 o 
   0   3  11     2776.09     2667.68     52.58 o 
   1   3  11     1513.44     1436.76     35.89 o 
   2   3  11     2457.94     2419.29     32.93 o 
   3   3  11     1247.78     1215.69     28.38 o 
   4   3  11     1601.79     1629.70     42.61 o 
   5   3  11      569.47      633.12     33.04 o 
  -4   4  11     3204.98     3206.50     54.76 o 
  -3   4  11      130.60      120.52     10.82 o 
  -2   4  11     5410.88     5389.77     73.27 o 
  -1   4  11       56.34       79.18      9.00 o 
   0   4  11     5928.80     5695.33     84.83 o 
   1   4  11       40.96       86.47     16.10 o 
   2   4  11     5440.32     5378.39     73.89 o 
   3   4  11      150.14      170.06     13.54 o 
   4   4  11     3322.13     3334.15    106.14 o 
  -4   5  11     1375.93     1398.50     33.09 o 
  -3   5  11       59.38       72.30      9.44 o 
  -2   5  11     2954.24     2906.36     47.40 o 
  -1   5  11       29.45       43.42      7.98 o 
   0   5  11     4494.58     4516.72     71.24 o 
   1   5  11       25.61       44.21     10.18 o 
   2   5  11     2908.13     2869.67     54.77 o 
   3   5  11       51.35       54.34     17.92 o 
   4   5  11     1388.16     1473.94     51.23 o 
  -4   6  11     1993.62     2099.85     42.53 o 
  -3   6  11      100.53      125.38     11.35 o 
  -2   6  11     2428.98     2405.11     42.85 o 
  -1   6  11       43.60       53.20      8.26 o 
   0   6  11     2008.50     1987.27     40.23 o 
   1   6  11       60.24       68.81     10.06 o 
   2   6  11     2437.70     2442.90     63.14 o 
   3   6  11       94.25      103.00     18.41 o 
   4   6  11     2007.53     2073.78     64.65 o 
  -3   7  11      769.53      814.15     24.32 o 
  -2   7  11      577.67      606.77     22.56 o 
  -1   7  11      883.98      902.36     26.25 o 
   0   7  11      870.07      850.27     31.48 o 
   1   7  11      878.91      887.24     35.49 o 
   2   7  11      650.91      665.30     47.03 o 
   3   7  11      750.84      832.25     36.61 o 
  -3   8  11     1268.93     1371.15     41.72 o 
  -2   8  11        5.14       21.92      7.40 o 
  -1   8  11     1598.29     1674.95     47.09 o 
   0   8  11        3.61       -0.16     14.11 o 
   1   8  11     1618.97     1750.13     81.33 o 
   2   8  11        4.40       16.62     16.54 o 
   3   8  11     1249.91     1385.34     51.77 o 
  -2   9  11       29.61       44.63      9.37 o 
  -1   9  11     1679.47     1852.87     76.87 o 
   1   9  11     1781.17     1876.63     87.09 o 
   2   9  11       40.21       44.35     18.41 o 
   0   0  12     8133.25     7835.16    136.76 o 
   1   0  12       49.11       57.41      8.70 o 
   2   0  12     7115.23     6886.83     79.48 o 
   3   0  12      476.86      446.44     15.09 o 
   4   0  12     4257.33     4199.32     65.66 o 
   5   0  12      646.45      678.75     26.67 o 
  -5   1  12      736.83      750.60     24.17 o 
  -4   1  12       51.79       67.55      8.33 o 
  -3   1  12      220.10      223.77     11.47 o 
  -2   1  12      280.54      275.77     14.19 o 
  -1   1  12        3.85        9.59      7.10 o 
   0   1  12      575.86      555.30     17.94 o 
   1   1  12        1.32       11.72      7.94 o 
   2   1  12      270.29      265.82     11.68 o 
   3   1  12      199.53      206.47     11.07 o 
   4   1  12       48.86       69.63      9.52 o 
   5   1  12      724.83      763.90     34.97 o 
  -5   2  12     1294.35     1440.87     60.00 o 
  -4   2  12     3664.07     3657.93     59.27 o 
  -3   2  12     3125.46     3086.57     55.49 o 
  -2   2  12     5874.99     5844.05     78.71 o 
  -1   2  12     7522.52     7067.82     90.84 o 
   0   2  12     5949.84     5683.35     74.82 o 
   1   2  12     7571.70     7298.15     91.81 o 
   2   2  12     6106.29     5884.27     86.11 o 
   3   2  12     3205.55     3187.05     46.05 o 
   4   2  12     3821.79     3815.49     72.97 o 
   5   2  12     1338.47     1465.39     42.17 o 
  -4   3  12      290.24      305.92     15.77 o 
  -3   3  12      406.07      415.98     17.92 o 
  -2   3  12      680.80      642.57     20.02 o 
  -1   3  12      712.50      657.79     19.85 o 
   0   3  12      683.03      655.01     19.19 o 
   1   3  12      690.08      645.79     19.00 o 
   2   3  12      622.91      593.99     18.86 o 
   3   3  12      363.05      359.81     15.74 o 
   4   3  12      234.09      250.40     16.91 o 
  -4   4  12      585.17      593.55     21.60 o 
  -3   4  12     3329.62     3338.67     55.14 o 
  -2   4  12      686.73      679.36     21.02 o 
  -1   4  12     5666.45     5612.84     76.15 o 
   0   4  12      439.51      426.47     15.96 o 
   1   4  12     5807.27     5732.87     85.89 o 
   2   4  12      684.33      687.27     37.11 o 
   3   4  12     3487.70     3489.89     65.10 o 
   4   4  12      587.98      618.21     30.93 o 
  -4   5  12      464.14      509.85     19.55 o 
  -3   5  12       97.66      102.48     10.55 o 
  -2   5  12      660.65      640.46     20.66 o 
  -1   5  12      454.84      459.09     17.40 o 
   0   5  12      118.13      117.89      9.89 o 
   1   5  12      455.23      493.43     24.62 o 
   2   5  12      693.54      690.59     23.92 o 
   3   5  12       96.98      107.93     15.24 o 
   4   5  12      493.23      536.21     29.19 o 
  -3   6  12     3179.59     3317.53     56.60 o 
  -2   6  12     1117.90     1116.45     27.80 o 
  -1   6  12     4988.48     5014.14     71.01 o 
   0   6  12     1136.54     1152.83     29.90 o 
   1   6  12     5097.46     5132.48     99.62 o 
   2   6  12     1060.41     1041.62     57.73 o 
   3   6  12     3428.08     3588.76     85.34 o 
  -3   7  12       69.71       92.95     10.02 o 
  -2   7  12      134.39      151.91     13.25 o 
  -1   7  12       15.12       25.35      7.77 o 
   0   7  12      144.57      155.88     16.51 o 
   1   7  12       12.63       29.84     16.70 o 
   2   7  12      128.54      133.71     25.78 o 
   3   7  12       60.19      111.17     25.54 o 
  -2   8  12     2752.38     2859.07     56.78 o 
  -1   8  12     1963.64     1973.69     79.54 o 
   0   8  12     2357.73     2450.06     90.17 o 
   2   8  12     2563.69     2643.85    110.60 o 
  -1   9  12      438.85      451.16     36.65 o 
   1   0  13     2694.41     2489.62     42.09 o 
   2   0  13      111.02      110.80     10.68 o 
   3   0  13     1721.09     1718.17     31.16 o 
   4   0  13      252.75      282.47     15.06 o 
  -4   1  13      555.49      555.51     20.75 o 
  -3   1  13     2042.36     1996.91     38.56 o 
  -2   1  13     1065.31      972.73     25.32 o 
  -1   1  13     1305.33     1251.72     28.04 o 
   0   1  13     1136.18     1123.85     26.03 o 
   1   1  13     1321.71     1299.45     27.98 o 
   2   1  13     1045.55     1018.75     25.16 o 
   3   1  13     2072.65     1983.01     38.65 o 
   4   1  13      500.92      516.65     19.59 o 
  -4   2  13      654.01      677.28     22.72 o 
  -3   2  13      955.17      961.29     26.51 o 
  -2   2  13     1418.56     1354.98     30.85 o 
  -1   2  13     1432.02     1388.16     30.02 o 
   0   2  13     1656.17     1576.15     31.64 o 
   1   2  13     1546.91     1469.50     40.82 o 
   2   2  13     1593.74     1500.60     30.41 o 
   3   2  13     1044.33     1045.48     23.53 o 
   4   2  13      773.38      811.91     30.33 o 
  -4   3  13     1450.36     1468.23     34.60 o 
  -3   3  13     1488.85     1435.64     33.12 o 
  -2   3  13     2626.21     2488.05     43.75 o 
  -1   3  13     2564.49     2381.80     41.99 o 
   0   3  13     3380.54     3174.48     49.49 o 
   1   3  13     2592.58     2469.74     41.40 o 
   2   3  13     2542.83     2403.28     49.02 o 
   3   3  13     1508.72     1478.26     37.69 o 
   4   3  13     1311.70     1387.29     39.10 o 
  -4   4  13     1905.30     1940.84     41.23 o 
  -3   4  13      547.02      575.72     20.66 o 
  -2   4  13     3550.41     3537.83     56.79 o 
  -1   4  13      133.87      146.82     11.83 o 
   0   4  13     4165.02     3975.59     58.40 o 
   1   4  13      180.07      194.92     12.15 o 
   2   4  13     3730.00     3633.55     78.81 o 
   3   4  13      634.27      676.56     32.72 o 
   4   4  13     1964.07     1952.75     83.31 o 
  -4   5  13     1318.26     1338.30     62.92 o 
  -3   5  13      612.09      643.00     21.80 o 
  -2   5  13     2992.73     2943.61     50.22 o 
  -1   5  13      661.37      675.10     21.28 o 
   0   5  13     4995.53     4904.20     68.71 o 
   1   5  13      643.71      680.73     29.50 o 
   2   5  13     2917.59     2898.31     68.29 o 
   3   5  13      582.94      589.08     44.19 o 
   4   5  13     1206.26     1220.74     46.41 o 
  -3   6  13      424.02      490.13     18.91 o 
  -2   6  13     3185.54     3308.81     55.35 o 
  -1   6  13      584.86      618.87     23.02 o 
   0   6  13     3471.37     3513.97     79.64 o 
   1   6  13      591.56      666.63     29.15 o 
   3   6  13      440.33      452.78     39.89 o 
  -3   7  13      998.17     1108.99     34.13 o 
  -2   7  13     2677.71     2814.46     57.24 o 
  -1   7  13     1627.19     1640.34     39.32 o 
   0   7  13     4194.88     4124.62    127.22 o 
   1   7  13     1643.76     1584.23     69.25 o 
   3   7  13     1070.02     1198.92     66.00 o 
  -2   8  13      858.15      936.78     29.41 o 
  -1   8  13     1141.44     1236.95     63.08 o 
   0   8  13      891.42      981.69     54.89 o 
   0   0  14      258.92      256.33     19.81 o 
   1   0  14       47.99       63.01      9.68 o 
   2   0  14      142.29      140.75     11.87 o 
   3   0  14       35.30       54.32      9.59 o 
   4   0  14       28.19       41.89      7.88 o 
  -4   1  14     3617.06     3812.66     72.38 o 
  -3   1  14      694.62      679.38     22.03 o 
  -2   1  14     7376.72     7029.32     93.01 o 
  -1   1  14      350.29      326.96     15.65 o 
   0   1  14     9862.10     9618.69    118.29 o 
   1   1  14      337.58      344.75     15.57 o 
   2   1  14     7148.79     6927.89     91.86 o 
   3   1  14      625.68      627.67     25.14 o 
   4   1  14     3420.44     3538.50     60.71 o 
  -4   2  14      509.25      531.13     20.19 o 
  -3   2  14      430.39      439.17     18.99 o 
  -2   2  14      619.10      586.26     20.56 o 
  -1   2  14      274.67      267.76     14.54 o 
   0   2  14      482.11      450.43     17.47 o 
   1   2  14      267.02      259.87     13.96 o 
   2   2  14      637.48      585.61     21.25 o 
   3   2  14      439.07      448.29     21.20 o 
   4   2  14      530.91      564.45     99.65 o 
  -4   3  14      610.22      664.04     23.08 o 
  -3   3  14     4001.50     4004.56     64.21 o 
  -2   3  14     1174.94     1177.61     29.00 o 
  -1   3  14     4570.79     4402.83     65.24 o 
   0   3  14     1868.63     1858.61     35.82 o 
   1   3  14     4511.06     4455.52     64.18 o 
   2   3  14     1119.38     1104.66     31.80 o 
   3   3  14     3923.41     3951.85     87.83 o 
   4   3  14      544.01      629.10     49.42 o 
  -3   4  14      331.54      384.53     17.12 o 
  -2   4  14      138.27      156.57     12.95 o 
  -1   4  14      377.94      378.66     16.77 o 
   0   4  14      115.18      133.36     11.31 o 
   1   4  14      387.61      401.66     16.34 o 
   2   4  14      170.95      195.82     18.60 o 
   3   4  14      351.94      412.80     33.73 o 
  -3   5  14     3748.08     3928.00     64.72 o 
  -2   5  14      107.31      117.69     11.56 o 
  -1   5  14     5030.26     4977.93     72.16 o 
   0   5  14      207.31      216.69     13.33 o 
   1   5  14     4943.62     4879.46    159.57 o 
   2   5  14      101.97      115.63     15.64 o 
  -3   6  14      110.95      128.62     11.30 o 
  -2   6  14       13.14       28.72     12.24 o 
  -1   6  14      100.91      121.44     16.58 o 
   0   6  14        2.64       11.49     10.46 o 
   1   6  14       93.74      137.28     16.21 o 
  -2   7  14     1312.55     1432.33     38.20 o 
  -1   7  14      925.46      960.55     29.58 o 
   0   7  14     1821.34     1987.15     81.98 o 
   1   7  14      931.27      920.56     52.95 o 
  -1   8  14       29.70       22.87     16.22 o 
   0   8  14       38.31       37.87     19.38 o 
   1   0  15     6058.37     5823.81     80.26 o 
   2   0  15      227.63      236.08     14.53 o 
   3   0  15     2388.26     2428.23     45.49 o 
   4   0  15      509.20      604.99     25.22 o 
  -4   1  15      342.34      419.77     21.18 o 
  -3   1  15     2440.47     2368.11     45.35 o 
  -2   1  15      495.06      470.09     19.10 o 
  -1   1  15     3868.39     3746.93     58.02 o 
   0   1  15      482.75      456.88     17.97 o 
   1   1  15     3841.39     3664.04     72.66 o 
   2   1  15      476.13      445.84     18.66 o 
   3   1  15     2485.79     2424.08     52.88 o 
   4   1  15      334.47      409.46     31.13 o 
  -3   2  15     1103.71     1104.03     30.13 o 
  -2   2  15      550.57      565.25     21.14 o 
  -1   2  15     2191.79     2102.93     40.17 o 
   0   2  15      612.80      603.60     20.33 o 
   1   2  15     2230.52     2121.39     39.64 o 
   2   2  15      617.12      626.40     20.50 o 
   3   2  15     1161.95     1151.05     33.82 o 
  -3   3  15     1395.95     1465.58     34.92 o 
  -2   3  15     1514.31     1456.36     33.33 o 
  -1   3  15     2357.68     2251.64     41.95 o 
   0   3  15     1360.70     1333.06     30.30 o 
   1   3  15     2269.34     2191.09     40.67 o 
   2   3  15     1356.16     1370.37     36.95 o 
   3   3  15     1292.58     1304.78     44.72 o 
  -3   4  15      317.57      341.49     16.49 o 
  -2   4  15     3766.15     3699.53     61.36 o 
  -1   4  15      415.77      396.61     17.80 o 
   0   4  15     3904.63     3870.40     59.62 o 
   1   4  15      427.12      432.85     17.07 o 
   2   4  15     3824.97     3903.48    136.67 o 
   3   4  15      345.28      424.64     32.35 o 
  -3   5  15       18.75       36.79      8.84 o 
  -2   5  15      898.80      944.35     26.98 o 
  -1   5  15       35.54       44.26      8.81 o 
   0   5  15      909.70      931.31     28.88 o 
   1   5  15       30.93       33.01     11.55 o 
   2   5  15      913.34     1019.95     37.76 o 
  -2   6  15      826.64      900.42     26.44 o 
  -1   6  15       41.67       74.58     13.85 o 
   0   6  15      465.58      502.68     27.30 o 
   1   6  15       31.63       58.37     12.73 o 
  -1   7  15      582.70      676.42     24.74 o 
   0   7  15      370.97      411.18     37.79 o 
   1   7  15      575.80      635.46     44.27 o 
   0   0  16     3833.18     3715.81     83.24 o 
   1   0  16        0.41       27.92      8.10 o 
   2   0  16     3421.79     3323.48     55.55 o 
   3   0  16       65.04      104.13     13.69 o 
  -3   1  16       40.57       55.87      9.53 o 
  -2   1  16       28.55       45.10     10.00 o 
  -1   1  16       78.52       97.23     11.13 o 
   0   1  16       26.47       50.80      9.48 o 
   1   1  16       91.68      105.33     11.09 o 
   2   1  16       33.38       42.27      8.98 o 
   3   1  16       51.37       80.04     12.14 o 
  -3   2  16     1675.52     1702.52     38.63 o 
  -2   2  16     2901.33     2860.43     51.71 o 
  -1   2  16     3353.06     3333.26     55.15 o 
   0   2  16     3145.86     3070.36     51.73 o 
   1   2  16     3349.40     3292.22     54.27 o 
   2   2  16     2974.11     2938.45     50.35 o 
   3   2  16     1720.57     1737.80     43.33 o 
  -3   3  16       57.33       86.03     10.74 o 
  -2   3  16      644.82      623.17     22.02 o 
  -1   3  16        9.49       19.41      7.67 o 
   0   3  16      463.46      482.70     18.86 o 
   1   3  16        5.95       24.72      8.00 o 
   2   3  16      589.15      606.70     29.96 o 
   3   3  16       43.49       98.84     13.35 o 
  -2   4  16       72.07      104.27     10.82 o 
  -1   4  16     2990.23     2974.96     51.93 o 
   0   4  16       20.98       29.80      8.03 o 
   1   4  16     3037.28     2956.26     72.82 o 
   2   4  16       71.76       92.68     17.84 o 
  -2   5  16      484.39      549.99     20.44 o 
  -1   5  16      412.84      449.73     18.63 o 
   0   5  16      107.11      124.38     12.74 o 
   1   5  16      415.00      427.37     47.92 o 
   2   5  16      462.85      560.48     27.95 o 
  -1   6  16     4700.16     4759.72     84.10 o 
   0   6  16     1282.00     1342.01     49.66 o 
   1   6  16     4728.97     4831.21    102.74 o 
   1   0  17     1892.27     1855.91     38.61 o 
   2   0  17      166.90      193.79     13.81 o 
   3   0  17     1617.25     1745.40     45.40 o 
  -3   1  17     1498.26     1595.70     41.34 o 
  -2   1  17      632.22      632.38     22.65 o 
  -1   1  17     1138.08     1123.15     29.29 o 
   0   1  17      611.39      721.28     23.04 o 
   1   1  17     1073.34     1089.93     28.52 o 
   2   1  17      565.13      593.91     20.95 o 
   3   1  17     1401.89     1469.54     43.95 o 
  -2   2  17      391.54      428.03     18.80 o 
  -1   2  17      264.16      289.08     19.43 o 
   0   2  17      478.69      492.72     19.09 o 
   1   2  17      302.54      327.10     16.10 o 
   2   2  17      448.72      520.21     23.01 o 
  -2   3  17     1468.80     1501.23     35.40 o 
  -1   3  17     1835.34     1905.27     41.42 o 
   0   3  17     1827.85     1814.67     37.93 o 
   1   3  17     1811.89     1809.19     37.84 o 
   2   3  17     1435.59     1491.12     48.49 o 
  -2   4  17     2568.82     2649.00     50.87 o 
  -1   4  17       55.25       96.31     10.21 o 
   0   4  17     3606.55     3630.24     59.31 o 
   1   4  17       83.36      112.19     27.73 o 
   2   4  17     2700.95     2806.68     70.71 o 
  -1   5  17      130.05      186.70     12.35 o 
   0   5  17     2096.51     2148.31     54.73 o 
   1   5  17      127.76      188.72     33.57 o 
   0   0  18      129.98      147.56     18.34 o 
   1   0  18       32.92       69.64     15.62 o 
   2   0  18      107.07      126.54     11.37 o 
  -2   1  18     5134.65     5278.09     92.43 o 
  -1   1  18       31.86       57.27     15.25 o 
   0   1  18     6261.67     6204.24     88.18 o 
   1   1  18       51.15       93.60     10.79 o 
   2   1  18     5106.34     5226.38     78.37 o 
  -2   2  18      103.99      138.70     12.44 o 
  -1   2  18      130.21      165.07     13.11 o 
   0   2  18       34.47       54.55     12.23 o 
   1   2  18      123.66      144.23     12.06 o 
   2   2  18      112.00      142.81     13.85 o 
  -1   3  18     2025.03     2085.33     42.46 o 
   0   3  18      720.59      768.69     23.68 o 
   1   3  18     1976.25     2078.97     41.51 o 
  -1   4  18       12.20       44.99     10.07 o 
   0   4  18       20.22       70.54     10.61 o 
   1   4  18       15.48       80.11     18.73 o 
   1   0  19     2484.20     2625.16     49.43 o 
  -1   1  19     1992.80     1981.15     81.17 o 
   0   1  19      474.83      542.68     20.17 o 
   1   1  19     2000.81     2039.39     58.69 o 
   0   2  19      355.76      465.02     40.79 o 
                                                 
